# Supplementary material for: Effect of X-ray irradiation on ancient DNA in sub-fossil bones – Guidelines for safe X-ray imaging
Source: Sci Rep. 2016 Sep 12;6:32969. doi: 10.1038/srep32969 (PMC5018823; doi:10.1038/srep32969)
Supplement: Supplementary Table 1 [file srep32969-s2.xls]

## Sheet: Bibliography of scans
	Specimen	Taxon	Scanning date prior to aDNA sampling	Anatomical element sampled for aDNA	aDNA sampling date	aDNA publications	Scanned / irradiated before aDNA sampling	No scan/ irradiation before aDNA sampling	Unlikely scanned/ irradiated before aDNA sampling	No record
1	Abri Pataud (France, 28-24.9 ky cal. BP)	H. sapiens	Was unlikely X-rayed or CT-scanned before aDNA sampling (Musée de l’Homme, Paris, 05/05/2015)	Inventory number (whole skeleton ID): 26233 et 26234-A? but no further record (Musée de l’Homme, Paris, 29/04/2015)	2002 (Musée de l’Homme, Paris, 04/05/2015)	1			1
2	Aboriginal Australian (Australia, ~ 100ky)	H. sapiens	no scan (M. Rasmussen, 209/06/2015)	Hair (donation by an Aboriginal man from S.W. Australia in the early 20th century).	Early 2010 (M. Rasmussen, 29/06/2015)	2		1
3	Anzick-1 (Western Montana, USA, 11.1-10.7 BP ky)	H. sapiens	none (S. Anzick, 23/12/2015)	Petrous portion of the temporal bone - left side (S. Anzick, 23/12/2015)	-	3		1
4	Baigara 1 (Western Siberia, 8 ka)	H. sapiens	28/02/2011at MPI-EVA.	Left talus	03/03/2011 (V. Slon, 26/05/2015)	(Anja Heinze et al., in prep.)	1
5	Borgo Nuovo (Italy, 5.9–6.4 ky)	H. sapiens	none (G. Barbujani, 30/06/2015)	tooth/bone	no record.	4				1
6	Chagyrskaya 2 (Altai Mountains, end of MIS 4: ~60ky)	Neand.	08/05/2010 at MPI-EVA.	C1 (atlas)	08/03/2010 (V. Slon, 26/05/2015)	(MPI-EVA, in prep)		1
7	Chagyrskaya 6	Neand.	August 2011 at the veterinary medicine school of Leipzig.	Mandible	06/09/2011 and 01/12/2011 at MPI-EVA.	Sawyer et al., in prep.	1
8	Chagyrskaya – SP3393	Neand.	X-rays in Moscow (B. Viola, 08/01/2016) and µCT scan on 24/09/2014 at MPI-EVA.	Distal hand phalanges	19/11/2014 at MPI-EVA.	(Slon et al., in prep)	1
9	Chagyrskaya – SP3394	Neand.	X-rays in Moscow (B. Viola, 08/01/2016) and µCT scan on 24/09/2014 at MPI-EVA.	Ulna	19/11/2014 at MPI-EVA.	5	1
10	Cova del Gegant (Spain, ﬁrst half of the Würm: ~100-40 kya)	Neand.	2 medical CT-scans on 06/04/2004 (R. Quam, 03/06/2015)	Mandible	1 or 2 years after the scans (E. Subiro, 12/01/2016)	6	1
11	Cro-Magnon 3 (France, 28ky BP)	H. sapiens	Was unlikely X-rayed or CT-scanned before aDNA sampling (Musée de l’Homme, Paris, 05/05/2015)	Right femur 4328? (Musée de l’Homme, Paris, 05/05/2015)	2002 (Musée de l’Homme, Paris, 04/05/2015)	1			1
12	Denisova 2 - SP3276 (Altai Mountains in southern Siberia, likely >50 kyBP)	Denisovan	X-rayed in 2004 (B. Viola, 08/01/2016), µCT scan on 10/02/2014 at MPI-EVA.	LLDM2	14/04/2014 at MPI-EVA.	(Slon et al., in prep)	1
13	Denisova 3	Denisovan	Has been sampled before scanning (scan: 11/12/2009). then scanned (date not recovered) and sampled again at MPI-EVA.	HP5D	extractions on 10/08/2009 and 15/12/2009 at MPI (01/07/2015, V. Slon)	7,8,9,10	1	1
14	Denisova 4 / DENISOVA_11.1G_2	Denisovan	25/01/2010 at MPI-EVA (before aDNA sampling).	ULM3	End of 01/2010 at MPI-EVA.	8,11	1
15	Denisova 5	Neand.	26/01/2011 at MPI-EVA (before aDNA sampling).	Proximal foot phalanx (4 or 5)	03/2011 at MPI-EVA.	10,12	1
16	Denisova 8/ DENISOVA_Gensample3	Ursus sp./ Neand./ Denisovan?	07/02/2011 at MPI-EVA.	Molar	10/02/2011 (V. Slon, 26/05/2015)	11	1
17	El Sidron SD 1253 (Spain, ~49kya)	Neand.	19/10/2006 (A. Rosas, 26/05/2015)	Long bone fragment	11/2006 (A. Rosas, 26/05/2015)	10,13,14	1
18	El Sidron SD 441 = Si1	Neand.	None (A. Rosas 26/05/2015; first scan on 22/12/2005)	URI2	25/02/2005 (A. Rosas 26/05/2015)	15,16,17		1
19	El Sidron SD 1252	Neand.	30/09/2005 (A. Rosas, 26/05/2015)	Femur fragment	November 2005 (C. Lalueza-Fox, 28/06/2015)	13	1
20	El Sidron SD-011	Neand.	None (A. Rosas, 26/05/2015)	Broken mandible fragment of Adult 3	27/10/2009 (A. Rosas, 26/05/2015)	18		1
21	El Sidron SD-331c	Neand.	17/12/2005 (A. Rosas, 26/05/2015)	LLM1 of Adult 4	08/05/2009 & 16/06 2009 (A. Rosas, 26/05/2015)	18	1
22	El Sidron SD-500	Neand.	20/12/2005 (A. Rosas, 26/05/2015)	LLP4 of Adolescent 3	27/10/2009 (A. Rosas, 26/05/2015)	18	1
23	El Sidron SD-566	Neand.	None (A. Rosas, 26/05/2015)	URP3 of Adolescent 2	26/02/2004 (A. Rosas, 26/05/2015)	18		1
24	El Sidron SD-634	Neand.	None (A. Rosas, 26/05/2015)	Right 5th metatarsal of the Infant	25/03/2010 (A. Rosas, 26/05/2015)	18		1
25	El Sidron SD-753	Neand.	22/12/2005 (A. Rosas, 26/05/2015)	LLC of Adult 6	21/10/2008 (A. Rosas, 26/05/2015)	18	1
26	El Sidron SD-763a	Neand.	19/12/2005 (A. Rosas, 26/05/2015)	LRP4 of Adolescent 1	27/10/2009 (A. Rosas, 26/05/2015)	18	1
27	El Sidron SD-763b	Neand.	16/06/2005 (A. Rosas, 26/05/2015)	Fragment of right ulna of Juvenile 2	21/10/2008 (A. Rosas, 26/05/2015)	18	1
28	El Sidron SD-1161	Neand.	None (A. Rosas, 26/05/2015; first scan on 22/12/2005)	URC of Adult 4	14/06/2005 (A. Rosas, 26/05/2015)	18		1
29	El Sidron SD-1240	Neand.	None (A. Rosas, 26/05/2015)	URI2 of Adult 2	16/06/2009 (A. Rosas, 26/05/2015)	18		1
30	El Sidron SD-1327h	Neand.	None (A. Rosas, 26/05/2015)	LLM1 of Adult 5	16/06/2009 (A. Rosas, 26/05/2015)	18		1
31	El Sidron SD-1634	Neand.	None (A. Rosas, 26/05/2015; first scan on 15/03/2011)	Fragment of right femur of Juvenile 1	25/03/2010 (A. Rosas, 26/05/2015)	18		1
32	Engis 2 (Belgium, Mousterian)	Neand.	Medical scanner in 1983 or 1984 and 1999 (M. Toussaint, 04/05/2015)	Left parietal	1994, Munich (M. Toussaint, 04/05/2015)	1	1
33	Feldhofer 1 ("Neandertal 1") [Type specimen] (Germany, ~40 ky)	Neand.	several conventional X-rays, several clinical CT scans (1975 in Tübingen, 1993 in Göttingen) (R. Schmitz, 09/09/2015)	Right humerus	1996	19,20	1
34	Feldhofer 1	Neand.	micro-CT scan in 2004 (R. Schmitz, 09/09/2015)	Right tibial shaft (NN4)	2009 (R. Schmitz, 09/09/2015)	21,22	1
35	Feldhofer 2	Neand.	micro-CT scan in 2004 (R. Schmitz, 09/09/2015)	Right humerus (NN1)	Sampling for Schmitz et al 2002 before the 2004 scanning; sampling for Briggs et al. 2009 after the 2004 CT (R. Schmitz, 09/09/2015).	21,22	1	1
36	Kent’s Cavern (KC4) (United Kingdom, 43–42 ky cal BP)	H. sapiens	30/11/2006, NHM London (T. Higham, 11/05/2015; M. Fagan, 18/05/2015)	Dentine from URP3	2007 (T. Higham, 11/05/2015; M. Fagan, 18/05/2015)	23	1
37	Kostenki 14 (K14) (Kostenki-Borshchevo, Russia, 38.7 to 36.2 ky)	H. sapiens	none (V. Moiseyev, 30/06/2015; 24/07/2015)	Dorsal side of the shaft of the left tibia.	End of 2013 (V. Moiseyev, 06/08/2015)	24		1
38	La Braña 1 (La Braña-Arintero, Spain, 7 ky)	H. sapiens	Femur and skull + jaw radiographed at Hospital de León in March 2007, skull radiographed in Feb. 2009 at University Hospital of Grenada (J. M. Vidal Encinas, 08/07/2015)	roots of ULM3 and URM3, one fragment of cortical bone from femur	18/04/2013 (C. Lalueza-Fox, 28/06/2015)	25	1
39	La Chapelle-aux-Saints (France, ~60 ky)	Neand.	Was unlikely X-rayed or CT-scanned before aDNA sampling (Musée de l’Homme, Paris, 05/05/2015)	Vertebra? (A. Langaney, 06/05/2015), no further record (Musée de l’Homme, Paris, 29/04/2015)	2002 (Musée de l’Homme, Paris, 04/05/2015)	1			1
40	La Ferrassie 1 (France, ∼43–45 ky)	Neand.	Was unlikely X-rayed or CT-scanned before aDNA sampling (Musée de l’Homme, Paris, 05/05/2015)	post-cranial element? no further record (Musée de l’Homme, Paris, 29/04/2015)	2002 (Musée de l’Homme, Paris, 04/05/2015)	1			1
41	La Ferrassie 2 (France, ∼43–45 ky)	Neand.	Was unlikely X-rayed or CT-scanned before aDNA sampling (Musée de l’Homme, Paris, 05/05/2015)	Left distal hand phalanx ? (Musée de l’Homme, Paris, 05/05/2015)	2002 (Musée de l’Homme, Paris, 04/05/2015)	1			1
42	La Madeleine (adult) (France, ~13 ky)	H. sapiens	Was unlikely X-rayed or CT-scanned before aDNA sampling (Musée de l’Homme, Paris, 05/05/2015)	post-cranial element ? but no further record (Musée de l’Homme, Paris, 29/04/2015)	2002 (Musée de l’Homme, Paris, 04/05/2015)	1			1
43	La Quina 5 (France, ~65 ky)	Neand.	Was unlikely X-rayed or CT-scanned before aDNA sampling (Musée de l’Homme, Paris, 05/05/2015)	Left and right humeri? but no further record (Musée de l’Homme, Paris, 29/04/2015)	2002 (Musée de l’Homme, Paris, 04/05/2015)	1			1
44	Les-Rochers-de-Villeneuve (France, 40.7 ky BP)	Neand.	none (C. Beauval, 14/04/2015)	RdV 1: fragment of left femur diaphysis.	2004 or 2005	26		1
45	Loschbour (Luxembourg, ~ 8 ky)	H. sapiens	None, (CT scan of the skull on 16/06/2009 whereas URM1 had already been taken out; D. Delsate & F. Lebrun, 02/07/2015)	‘Tooth 16’: URM1 from a male skeleton	10/06/2009 (D. Delsate, 02/07/2015)	27		1
46	Mal’ta - MA 1 (South-central Siberia, 24 ky)	H. sapiens	likely X-rayed	Right humerus	?	28	1
47	Mezmaiskaya 1 (Northern Caucasus, 60-70 ky)	Neand.	none (L. Golovanova, 16/05/2015)	Two small fragments of a rib (L. Golovanova, 16/05/2015)	1998-1999 (L. Golovanova, 16/05/2015)	29		1
48	Mezmaiskaya 1	Neand.	May-June 2003: Medical CT-scan of the Mezmaiskaya 1 skeleton, St. Petersburg (L. Golovanova, 16/05/2015)	A small rib fragment of Mezmaiskaya 1 (L. Golovanova, 16/05/2015)	Brought in January 2006 to MPI-EVA (L. Golovanova, 16/05/2015): Extractions on 23/11/2006 and June 2008 (S. Sawyer, 13/04/2015)	14,22		1
49	Mezmaiskaya 1	Neand.	May-June 2006: Second CT-scanning of the Mezmaiskaya 1 skeleton MPI-EVA portable micro-CT scanner, St. Petersburg (L. Golovanova, 16/05/2015)	A small rib fragment of Mezmaiskaya 1 (L. Golovanova, 16/05/2015)	Brought in 2009 to MPI-EVA (L. Golovanova, 26/05/2015): extraction on 30/03/2011 (S. Sawyer, 13/04/2015).	12,30		1
50	Mezmaiskaya 2 (Northern Caucasus, ~41 ky)	Neand.	May-June 2006: First CT-scanning of the Mezmaiskaya 2 skull; MPI-EVA portable micro-CT scanner, St. Petersburg (L. Golovanova, 16/05/2015)	An unidentified skull fragment of Mez. 2 (L. Golovanova, 26/05/2015)	Brought in January 2006 to MPI-EVA (L. Golovanova, 26/05/2015)	14,30		1
51	Mezzocorona (Italy, 6.3–6.4ky)	H. sapiens	None (G. Barbujani, 30/06/2015)	tooth/bone	no record.	4				1
52	Monte Lessini (Italy, 50 ky)	Neand.	None (D. Caramelli, 06/05/2015)	Skull fragment	2006 (D. Caramelli, 06/05/2015)	31		1
53	Monte Lessini	Neand.	None (D. Caramelli, 06/05/2015)	Mezzena Jaw	2013 (D. Caramelli, 06/05/2015)	32		1
54	Motala 12, site of Kanaljorden (Sweden, ~8 ky)	H. sapiens	None (F. Hallgren, 02/07/2015)	Mandibular bone and M2 (F. Hallgren, 02/07/2015)	November 2010 (F. Hallgren, 02/07/2015) 14 more samples from 13 specimens sampled in the same conditions.	27		1
55	Paglicci 12 (25 kya, Italy)	H. sapiens	No record? (D. Caramelli, 26/05/2015)	Rib	2002 (D. Caramelli, 26/05/2015)	33				1
56	Paglicci 25 (23kya, Italy)	H. sapiens	No record? (D. Caramelli, 26/05/2015)	Femur	2002 (D. Caramelli, 26/05/2015)	33				1
57	Oase 1, Peştera cu Oase (Romania, ~37-42 ky)	H. sapiens	Medical CT scan in 2003 (S. Constantin, 07/07/2015)	Mandible	29/09/2009 at MPI-EVA (M. Hajdinjak, 24/06/2015).	34	1
58	Okladnikov 7 (Altai Mountains, ~45 ky)	Neand.	none (B. Viola, 14/04/2015)	Subadult humerus shaft	late 2005 or early 2006 at MPI-EVA.	30,35		1
59	Okladnikov 8	Neand.	none (B. Viola, 14/04/2015)	Subadult femur	late 2005 or early 2006 at MPI-EVA.	35		1
60	Okladnikov 9 (~40 ky BP)	Neand.	09/12/2005 (B. Viola, 14/04/2015)	Adult humerus (distal half).	2010	- no aDNA recovered (taphonomy: shallow deposit)	1
61	Saqqaq culture, site Qeqertasussuk (North-western Greenland, ~ 4 ky)	H. sapiens	none (M. Rasmussen, 29/06/2015)	Four permafrost-preserved human hair tufts from individual Qt 86 85/261: 12	Early 2009 (M. Rasmussen, 29/06/2015)	36		1
62	Scladina 1 (Belgium, ~127 ky)	Neand.	none (M. Toussaint, 13/04/2015)	Scla 4A-4: URM1 buccal root	1993 (Münich; (M. Toussaint, 13/04/2015)	- no aDNA (taphonomy?)
63			none (M. Toussaint, 13/04/2015)	Scla-4A-13: LRdm2	Feb. 2001 (M. Toussaint, 14/04/2015)	37		1
64			micro-CT scanned at MPI on 29/11/2006 (MPI scanning records), and at Antwerp University (date not recorded)	Scla 4A-4: URM1	2007 (MPI-EVA, M. Toussaint, 14/04/2015	- no aDNA (taphonomy?)
65	Sima de Los Huesos – Femur XIII (AT-2944) (Spain, > 300ky)	H. heidelber-gensis	CT-scanned prior to aDNA sampling (M. Meyer and J.-L. Arsuaga, 04/07/2015)	Right femur (sampling in the breaks of the 3 pieces)	30/11/2012 (M. Meyer, 04/07/2015)	38	1
66	‚Stuttgart‘ from Viesenhäuser Hof (Germany, ~7 ky)	H. sapiens	none (J. Krause, 01/07/2015)	‘Tooth 47’: LRM2 of a female skeleton (LBK380)	18/10/2012 (A. Mittnik, 07/08/2015)	27		1
67	Tyrolean Iceman – Ötzi (Italy, 5.3 ky)	H. sapiens	≥ 2 classical radiographs, 2 CT scans in Inssbruck, one in Bolzano in 2005 (A. Zink, 16/12/2015)	Left ilium	Oct. 2009 (A. Zink, 16/12/2015)	39,40	1
68	Teshik-Tash (Uzbekistan, 57-24 ky)	Neand.	Was X-rayed many times (as early as 1949). (B. Viola 14/04/2015)	Left femur	2003 or 2004 (J. Krause, 04/05/2015) at MPI-EVA.	35	1
69	Ust’-Ishim 1 (Siberia, ~45 ky)	Neand.	15/05/2012 (MPI), was medical CT-scanned before coming to MPI as well. (B. Viola)	Left femur	after 15/05/2012 (B. Viola) at MPI-EVA.	41	1
70	Valdegoba 1 (VB1) (Spain, 48.5 ky BP)	Neand.	24/04/1998, Madrid, medical CT scan of the mandible (R. Quam, 08/05/2015)	LLM1 (was in situ in the mandible).	22/05/2006 (L. Dalén, 07/05/2015; R. Quam, 08/05/2015)	42	1
71	Villabruna (Italy, ~13.8–14.3)	H. sapiens	none (G. Barbujani, 30/06/2015)	tooth/bone	no record.	4				1
72	Vindija 75 (Croatia, 28-29 ky BP)	Neand.	No record (J. Mauch Lenardić, 07/05/2015)	No record (J. Mauch Lenardić, 07/05/2015)	no record.	43				1
73	Vindija77 (=Vi.77/255 G3, Vin #H51)	Neand.	No record (J. Mauch Lenardić, 07/05/2015)	No record (J. Mauch Lenardić, 07/05/2015)	no record.	1				1
74	Vi 33.15	Neand.	25/07/2007 at MPI-EVA	Shaft splinter (femur?)	1st extraction on 25/07/2007 at MPI-EVA.	10		1
75	Vi 33.16 (=Vindija 80=Vi.80)	Neand.	22/06/2006 and on 26/02/2007 at MPI-EVA (before aDNA sampling).	Fragment of tibia	no record.	1,14,22,44,45				1
76	Vi. 33.25 (=Vi75 I)	Neand.	Highly likely that no scan before aDNA sampling (T. Maričić, 17/06/2015)	Elongated shaft splinter, morphology not diagnostic. (C. Verna, Feb. 2007)	09 and 17/01/2007, 26/03/2008, 17 and 25/06/2009 at MPI-EVA (T. Maričić, 17/06/2015).	14,22		1
77	Vi. 33.26 (=Vi1977 G)	Neand.	Highly likely that no scan before aDNA sampling (T. Maričić, 17/06/2015)	Long shaft splinter compatible with the latero-posterior face of a human femur (C. Verna, Feb. 2007)	10/01/2007, 18/02/2008, 17/06/2009 at MPI-EVA (T. Maričić, 17/06/2015)	14		1
												TOTAL
							31	31	7	8		77
	Supplementary Table 1:
	A bibliographic survey showing publications with record of CT-scanned and non scanned sub-fossil remains from 1949 to 2016. Shown is the specimen, the taxon, the scanning date prior to aDNA sampling (if applies),
	the scanned anatomical element, sampling date for aDNA extraction, and the corresponding publication. Entries showing specimens that were scanned before aDNA sampling (31 in total) are shown in green, the unscanned
	Sub-fossils (also 31 in total) are shown in purple. In 7 cases it was unlikely that a scan was performed before aDNA sampling (indicated in beige), and in 8 cases no record exists (shown in grey).
	50 % of all sub-fossil remains listed here were scanned prior to aDNA sampling.
	Acknowledgements of curators and researchers that helped gathering this information:
	Michel Toussaint, Viviane Slon, Aurélie Fort, Alain Froment, Antoine Balzeau, Mario Cech, Philippe Mennecier, André Langaney, Antonio Rosas, Almudena Estalrrich Albo, Antonio García Tabernero, Liubov Golovanova, Vladimir Doronichev, Tomislav Maričić, Christine Verna, Philip Nigst, Marta Mirazon Lahr, Vyacheslav Moiseyev, Eske Willerslev, Morten Rasmussen, Kelly Graf, Jean-Jacques Cleyet-Merle, Lo…
	Publications
	1. Serre, D. et al. No evidence of Neandertal mtDNA contribution to early modern humans. PLoS Biol 2, 313–317 (2004).
	2. Rasmussen, M. et al. An Aboriginal Australian Genome Reveals Separate Human Dispersals into Asia. Science 334, 94–98 (2011).
	3. Rasmussen, M. et al. The genome of a Late Pleistocene human from a Clovis burial site in western Montana. Nature 506, 225–229 (2014).
	4. Di Benedetto, G. et al. Mitochondrial DNA sequences in prehistoric human remains from the Alps. Eur. J. Hum. Genet. 8, 669 (2000).
	5. Korlevic, P. et al. Reducing microbial and human contamination in DNA extractions from ancient bones and teeth. Biotechniques 59, 87–93 (2015).
	6. Arsuaga, J. et al. in Continuity and Discontinuity in the Peopling of Europe (eds. Condemi, S. & Weniger, G.-C.) 213–217 (Springer Netherlands, 2011).
	7. Krause, J. et al. The complete mitochondrial DNA genome of an unknown hominin from southern Siberia. Nature 464, 894–897 (2010).
	8. Reich, D. et al. Genetic history of an archaic hominin group from Denisova Cave in Siberia. Nature 468, 1053–1060 (2010).
	9. Meyer, M. et al. A High-Coverage Genome Sequence from an Archaic Denisovan Individual. Science 338, 222–226 (2012).
	10. Castellano, S. et al. Patterns of coding variation in the complete exomes of three Neandertals. Proc. Natl. Acad. Sci. 111, 6666–6671 (2014).
	11. Sawyer, S. et al. Nuclear and mitochondrial DNA sequences from two Denisovan individuals. Proc. Natl. Acad. Sci. 112, 15696–15700 (2015).
	12. Prufer, K. et al. The complete genome sequence of a Neanderthal from the Altai Mountains. Nature 505, 43–49 (2014).
	13. Lalueza-Fox, C. et al. Mitochondrial DNA of an Iberian Neandertal suggests a population affinity with other European Neandertals. Curr. Biol. 16, R629–R630 (2006).
	14. Green, R. E. et al. A Draft Sequence of the Neandertal Genome. Science 328, 710–722 (2010).
	15. Fortea, J. et al. La cueva de el Sidron (Borines, Piloña, Asturias): primeros resultados. (2003).
	16. Lalueza-Fox, C. et al. Neandertal Evolutionary Genetics: Mitochondrial DNA Data from the Iberian Peninsula. Mol. Biol. Evol. 22, 1077–1081 (2005).
	17. Rosas, A. et al. Paleobiology and comparative morphology of a late Neandertal sample from El Sidrón, Asturias, Spain. Proc. Natl. Acad. Sci. 103, 19266–19271 (2006).
	18. Lalueza-Fox, C. et al. Genetic evidence for patrilocal mating behavior among Neandertal groups. Proc. Natl. Acad. Sci. 108, 250–253 (2011).
	19. Krings, M. et al. Neandertal DNA Sequences and the Origin of Modern Humans. Cell 90, 19–30 (1997).
	20. Krings, M., Geisert, H., Schmitz, R. W., Krainitzki, H. & Pääbo, S. DNA sequence of the mitochondrial hypervariable region II from the Neandertal type specimen. Proc. Natl. Acad. Sci. 96, 5581–5585 (1999).
	21. Schmitz, R. W. et al. The Neandertal type site revisited: Interdisciplinary investigations of skeletal remains from the Neander Valley, Germany. Proc. Natl. Acad. Sci. 99, 13342–13347 (2002).
	22. Briggs, A. W. et al. Targeted Retrieval and Analysis of Five Neandertal mtDNA Genomes. Science 325, 318–321 (2009).
	23. Higham, T. et al. The earliest evidence for anatomically modern humans in northwestern Europe. Nature 479, 521–524 (2011).
	24. Seguin-Orlando, A. et al. Genomic structure in Europeans dating back at least 36,200 years. Science 346, 1113–1118 (2014).
	25. Olalde, I. et al. Derived immune and ancestral pigmentation alleles in a 7,000-year-old Mesolithic European. Nature 507, 225–228 (2014).
	26. Beauval, C. et al. A late Neandertal femur from Les Rochers-de-Villeneuve, France. Proc. Natl. Acad. Sci. 102, 7085–7090 (2005).
	27. Lazaridis, I. et al. Ancient human genomes suggest three ancestral populations for present-day Europeans. Nature 513, 409–413 (2014).
	28. Raghavan, M. et al. Upper Palaeolithic Siberian genome reveals dual ancestry of Native Americans. Nature 505, 87–91 (2014).
	29. Ovchinnikov, I. V. et al. Molecular analysis of Neanderthal DNA from the northern Caucasus. Nature 404, 490–493 (2000).
	30. Skoglund, P. et al. Separating endogenous ancient DNA from modern day contamination in a Siberian Neandertal. Proc. Natl. Acad. Sci. 111, 2229–2234 (2014).
	31. Caramelli, D. et al. A highly divergent mtDNA sequence in a Neandertal individual from Italy. Curr. Biol. 16, R630 (2006).
	32. Condemi, S. et al. Possible Interbreeding in Late Italian Neanderthals? New Data from the Mezzena Jaw (Monti Lessini, Verona, Italy). PloS One 8, e59781 (2013).
	33. Caramelli, D. et al. Evidence for a genetic discontinuity between Neandertals and 24,000-year-old anatomically modern Europeans. Proc. Natl. Acad. Sci. 100, 6593–6597 (2003).
	34. Fu, Q. et al. An early modern human from Romania with a recent Neanderthal ancestor. Nature 524, 216–219 (2015).
	35. Krause, J. et al. Neanderthals in central Asia and Siberia. Nature 449, 902–904 (2007).
	36. Rasmussen, M. et al. Ancient human genome sequence of an extinct Palaeo-Eskimo. Nature 463, 757–762 (2010).
	37. Orlando, L. et al. Revisiting Neandertal diversity with a 100,000 year old mtDNA sequence. Curr. Biol. 16, R400–R402 (2006).
	38. Meyer, M. et al. A mitochondrial genome sequence of a hominin from Sima de los Huesos. Nature 505, 403–406 (2014).
	39. Keller, A. et al. New insights into the Tyrolean Iceman’s origin and phenotype as inferred by whole-genome sequencing. Nat Commun 3, 698 (2012).
	40. Sikora, M. et al. Population genomic analysis of ancient and modern genomes yields new insights into the genetic ancestry of the Tyrolean Iceman and the genetic structure of Europe. PLOS Genet. 10, e1004353 (2014).
	41. Fu, Q. et al. Genome sequence of a 45,000-year-old modern human from western Siberia. Nature 514, 445–449 (2014).
	42. Dalén, L. et al. Partial Genetic Turnover in Neandertals: Continuity in the East and Population Replacement in the West. Mol. Biol. Evol. 29, 1893–1897 (2012).
	43. Krings, M. et al. A view of Neandertal genetic diversity. Nat. Genet. 26, 144–146 (2000).
	44. Green, R. E. et al. Analysis of one million base pairs of Neanderthal DNA. Nature 444, 330–336 (2006).
	45. Green, R. E. et al. A complete Neandertal mitochondrial genome sequence determined by high-throughput sequencing. Cell 134, 416–426 (2008).
