# Supplementary material for: Effect of X-ray irradiation on ancient DNA in sub-fossil bones – Guidelines for safe X-ray imaging
Source: Sci Rep. 2016 Sep 12;6:32969. doi: 10.1038/srep32969 (PMC5018823; doi:10.1038/srep32969)
Supplement: Supplementary Table 2 [file srep32969-s3.xls]

## Sheet: Sheet2
	Effective Radiation Dose
		approximate effective radiation dose (in adults):	equivalent to natural background radiation accumulated for:
	MEDICAL SCANS*:
	Computed Tomography (CT)-Abdomen and Pelvis	10 mGy	3 years
	Computed Tomography (CT)-Abdomen and Pelvis, repeated with and without contrast material	20 mGy	7 years
	Computed Tomography (CT)-Colonography	6 mGy	2 years
	Intravenous Pyelogram (IVP)	3 mGy	1 year
	Radiography (X-ray)-Lower GI Tract	8 mGy	3 years
	Radiography (X-ray)-Upper GI Tract	6 mGy	2 years
	Radiography (X-ray)-Spine	1.5 mGy	6 months
	Radiography (X-ray)-Extremity	0.001 mGy	3 hours
	Computed Tomography (CT)-Head	2 mGy	8 months
	Computed Tomography (CT)-Head, repeated with and without contrast material	4 mGy	16 months
	Computed Tomography (CT)-Spine	6 mGy	2 years
	Computed Tomography (CT)-Chest	7 mGy	2 years
	Computed Tomography (CT)-Lung Cancer Screening	1.5 mGy	6 months
	Radiography-Chest	0.1 mGy	10 days
	Intraoral X-ray	0.005 mGy	15 hours
	Coronary Computed Tomography Angiography (CTA)	12 mGy	4 years
	Cardiac CT for Calcium Scoring	3 mGy	1 year
	Bone Densitometry (DEXA)	0.001 mGy	3 hours
	Positron Emission Tomography – Computed Tomography (PET/CT)	25 mGy	8 years
	Bone Densitometry (DEXA)	0.001 mGy	3 hours
	Mammography	0.4 mGy	7 weeks
	AIRPORT:
	Luggage Scan	0.01mGy	1 day
	CONVENTIONAL MICROTOMOGRAPHY SCAN:
	Voxel size: 5 µm, no filter, 2h, 100kV /10 W	271,4 Gy	90376 years
	Voxel size: 30 µm, no filter, 2h, 100kV /10 W	7.6 Gy	2530 years
	SYNCHROTRON SCAN:
	Voxel size: 25.37 µm	15 Gy	4995 years
	Voxel size: 6.34 µm	20 Gy	6660 years
	Detection Limit of ancient DNA	200 Gy	66600 years
	ENVIRONMENTAL RADIATION:
	Natural Background Radiation	0.01 mGy	1 day
	NUCLEAR PLANT ACCIDENT:
	Chernobyl Nuclear Accident 10 min in front of the reactor after explosion	50 Gy	16650 years
	Fukushima Dose received by two workers after the explosion	40 mGy	13 years
	Severe radiation poisoning	2 Gy	666 years
	Fatal radiation poisoning	4 Gy	1332 years
*comparisons of effective radiation dose in adults with background radiation exposure for several radiological procedures are adapted from http://www.radiologyinfo.org/en/info.cfm?pg=safety-xray.
