# Supplementary material for: Effect of X-ray irradiation on ancient DNA in sub-fossil bones – Guidelines for safe X-ray imaging
Source: Sci Rep. 2016 Sep 12;6:32969. doi: 10.1038/srep32969 (PMC5018823; doi:10.1038/srep32969)
Supplement: Supplementary Table 3 [file srep32969-s4.xls]

## Sheet: Measurements with BIR
BIR scanner
maximum tension	225		kV									minimum source/sample distance	20	mm				commonly used filters	0.25	Brass
maximum power	320		W									maximum source/sample distance	500	mm					0.5	Brass
corresponding intensity	1422.22		uA																1	Brass
																			2	Brass
Nominal Current [uA]	Ncur
Configurations to test with the dosimeter chamber fixed on the center of the rotation stage, full illumination of the chamber in dose rate mode (adapt the measurement scale), in surface dose water equivalent
some configurations may be irrelevant (low tension with thick brass filter), the measurements can then be adapted. Total number of measurements is 206
Regarding the dosimeter:
Low Range	up to 82.6 mGy/s			was used for all the tests about filters.
Medium range	up to 9.34 Gy/s
High range	up to 880 Gy/s
Ansprechvermögen (réponse du système aux rayonnements):						3.3nC/Gy
SID (Source to detector distance)			696 mm
Detector pitch:	127µm
For each setting, we perform 1 measurement with an integration time of 10 seconds.							results in	µGy/s					Power [W]:	5	10	15	20	25	30	40	50	75	100	125	150
no metallic filter, 35 measurements of dose rate, source/dosimeter distance 250 mm
	5 W	Ncur	10 W	Ncur	15 W	Ncur	20 W	Ncur	25 W	Ncur	30W	Ncur	40 W	Ncur	50 W	Ncur	75 W	Ncur	100 W	Ncur	125 W	Ncur	150 W	Ncur	200 W	Ncur	250 W	Ncur	300 W	Ncur	320 W	Ncur									0.5mm Brass, 35 measurements of dose rate, source/dosimeter distance 250 mm
50 kV	166.2	118	326.1	230	481.5	340	632.4	450	776.1	560	919.5	670	1220	895	1505	1130	2185	1830																					uA
100 kV	249.9	62	464.4	115	686.4	170	906.9	225	1108	275	1328	330	1775	445	2211	595	3255	1016	4236	1620	5145	2240	6042	2800												W		5	TheoCur	Ncur	10	TheoCur	Ncur	15	TheoCur	Ncur	20	TheoCur	Ncur
130 kV	286.8	50	511.8	90	757.2	133	996.3	175	1236	217	1469	258	1925	340	2412	465	3538	800	4602	1400	5575	2000														kV	100		50	62		100	115		150	170		200	225
150 kV	288.3	43	542.4	80	795.9	117	1036	152	1280	188	1535	225	2034	300	2482	395	3706	720	4781	1280	5771	1880														kV	130		38.4615	50		76.9231	90		115.385	133		153.846	175
200 kV	340.2	36	606	63	874.8	90	1148	118	1409	145	1672	173	2199	238	2714	333	3998	712	5165	1440																kV	200		25	36		50	65		75	92		100	118
225 kV
										408
	0.25 mm Brass, 35 measurements of dose rate, source/dosimeter distance 250 mm
	5 W	Ncur	10 W	Ncur	15 W	Ncur	20 W	Ncur	25 W	Ncur	30W	Ncur	40 W	Ncur	50 W	Ncur	75 W	Ncur	100 W	Ncur	125 W	Ncur	150 W	Ncur	200 W	Ncur	250 W	Ncur	300 W	Ncur	320 W	Ncur
50 kV	8.4	118	16.5	230	24.3	340	31.5	450	38.1	560	44.4	660	59.1	890	72.3	1120	99.6	1795
100 kV	48.9	62	90	115	133.8	170	176.7	225	216	275	259.5	330	344.7	445	424.2	580	617.7	1010	796.8	1580	960.3	2170	1118	2720
130 kV	77.1	50	139.2	90	206.4	133	271.5	175	336	217	399	258	527.4	340	651.6	445	952.2	785	1229	1350	1475	1920	1755	2440
150 kV	90.6	43	171.6	80	252.9	117	328.8	152	410.1	188	489	225	648	300	797.1	395	1157	710	1494	1260	1796	1840
200 kV	139.2	36	258	65	371.7	92	477.9	118	588	145	696.9	173	922.5	238	1143	333	1660	715	2152	1400
225 kV
0.5mm Brass, 35 measurements of dose rate, source/dosimeter distance 250 mm
Effective power [W]	5 W	Ncur	10 W	Ncur	15 W	Ncur	20 W	Ncur	25 W	Ncur	30W	Ncur	40 W	Ncur	50 W	Ncur	75 W	Ncur	100 W	Ncur	125 W	Ncur	150 W	Ncur	200 W	Ncur	250 W	Ncur	300 W	Ncur	320 W	Ncur
50 kV	1.8	118	3.3	230	5.4	340	6.6	450	8.1	560	9.6	660	12.3	890	15.6	1150	19.8	1820
100 kV	26.1	62	48.9	115	72.6	170	95.7	225	117.3	275	141	330	187.8	445	233.1	590	334.8	1050	431.1	1580	513	2200	596.7	2700
130 kV	48.3	50	87.9	90	131.4	133	171.6	175	213.6	217	253.2	258	334.2	340	417	445	607.8	785	784.2	1350	938.1	1920	1096	2400
150 kV	61.8	43	116.1	80	170.1	117	222.9	152	274.8	188	329.1	225	431.4	300	531.9	395	775.5	710	994.5	1230	1220	1850
200 kV	103.5	36	192.3	65	275.1	92	353.1	118	434.4	145	524.1	177	687.3	245	839.4	337	1238	740	1584	1500
225 kV
	1 mm Brass, 35 measurements of dose rate, source/dosimeter distance 250 mm
	5 W	Ncur	10 W	Ncur	15 W	Ncur	20 W	Ncur	25 W	Ncur	30W	Ncur	40 W	Ncur	50 W	Ncur	75 W	Ncur	100 W	Ncur	125 W	Ncur	150 W	Ncur	200 W	Ncur	250 W	Ncur	300 W	Ncur	320 W	Ncur
50 kV	0	118	0	230	0	340	0	450	0	560	0	660	0	890	0	1150	0	1820
100 kV	10.8	62	21.9	115	32.7	170	44.4	225	53.7	275	65.1	330	86.7	445	108.3	600	156.6	1040	197.7	1650	232.8	2260	267.6	2850
130 kV	26.7	50	49.2	90	73.5	133	97.2	175	120.9	217	143.4	258	187.8	340	234.9	465	342.9	810	433.8	1410	519.6	2015
150 kV	36.9	43	69.9	80	103.8	117	135.6	152	168	188	201.3	225	264.9	300	328.8	405	479.4	720	608.7	1285	730.2	1890
200 kV	73.5	36	127.2	63	186.3	90	244.5	118	298.5	145	360.9	177	473.4	245	585	337	855.6	718	1091	1420
225 kV
	1 mm Aluminum, 35 measurements of dose rate, source/dosimeter distance 250 mm
	5 W	Ncur	10 W	Ncur	15 W	Ncur	20 W	Ncur	25 W	Ncur	30W	Ncur	40 W	Ncur	50 W	Ncur	75 W	Ncur	100 W	Ncur	125 W	Ncur	150 W	Ncur	200 W	Ncur	250 W	Ncur	300 W	Ncur	320 W	Ncur
50 kV	82.5	118	159.6	230	234.3	340	310.2	450	378	560	442.2	660	587.7	890	714	1100	1045	1770
100 kV	155.7	62	289.9	115	428.4	170	568.5	225	700.2	275	833.1	330	1119	445	1376	575	2022	980	2628	1480	3152	2000	3728	2480
130 kV	190.2	50	345.6	90	508.8	133	672.9	175	835.8	217	991.5	258	1310	340	1628	443	2389	765	3086	1270	3731	1760
150 kV	204.9	43	381.6	80	559.5	117	725.4	152	900.9	188	1075	225	1436	300	1751	380	2582	675	3323	1150	3994	1650
200 kV	252.3	36	460.5	63	661.8	90	870.6	118	1067	145	1250	170	1655	230	2036	320	3025	700	3865	1350
225 kV
Variation in SOD	24/06/2015 : we did a zeroing before starting the variation in SOD.
	µGy/s
Set #1																				Set #6
No metallic filter, 50 kV																					No metallic filter, 130 kV																					Set #12		No metallic filter, 200 kV
	10 W	Ncur	20 W	Ncur	30W	Ncur	40 W	Ncur	50 W	Ncur	75 W	Ncur	100 W	Ncur	160 W	Ncur	320 W	Ncur			10 W	Ncur	20 W	Ncur	30W	Ncur	40 W	Ncur	50 W	Ncur	75 W	Ncur	100 W	Ncur	160 W	Ncur	320 W	Ncur					10 W	Ncur	20 W	Ncur	30W	Ncur	40 W
20 mm	51020	230	98880	450	143500	670	190000	895	296100	1505	337300	1790								20 mm	77960	90	152500	175	224200	258	296500	342	363500	440	526500	770	679100	1300								20 mm	77040	63	141000	118	200500	173	259300
50 mm	8339	230	16170	450	23540	670	31120	895	48730	1505	55390	1790								50 mm	12760	90	24990	175	36770	258	48730	342	59840	440	88300	770	114600	1300								50 mm	14130	63	26140	118	37540	173	49140
100 mm	2086	230	4049	450	5894	670	779.6	895	12240	1505	13890	1790								100 mm	3208	90	6279	175	9228	258	12260	342	15050	440	22220	770	28770	1300								100 mm	3677	63	6851	118	9860	173	13060
150 mm	926.1	230	1795	450	2619	670	3456	895	5444	1505	6165	1790								150 mm	1424	90	2785	175	4100	258	5444	342	6707	440	9880	770	12820	1300								150 mm	1658	63	3091	118	4474	173	5901
165 mm	762.6	230	1481	450	2162	670	2849	895	4481	1505	5084	1790								165 mm	1174	90	2301	175	3381	258	4497	342	5543	440	8140	770	10600	1300								165 mm	1370	63	2560	118	3709	173	4902
200 mm	519	230	1004	450	1467	670	1942	895	3043	1505	3458	1790								200 mm	800.1	90	1565	175	2306	258	3058	342	3769	440	5575	770	7227	1300								200 mm	936.9	63	1749	118	2539	173	3358
250 mm	330.6	230	640.2	450	936.3	670	1234	895	1939	1505	2205	1790								250 mm	511.2	90	1001	175	1474	258	1960	342	2411	440	3563	770	4607	1300								250 mm	601.5	63	1129	118	1635	173	2164
300 mm	238.3	230	443.4	450	646.8	670	855.9	895	1346	1505	1528	1790								300 mm	356.1	90	695.1	175	1022	258	1356	342	1679	440	2477	770	3197	1300								300 mm	418.8	63	783.6	118	1137	173	1509
350 mm	166.8	230	324.6	450	474.6	670	624.3	895	938.7	1505	1118	1790								350 mm	260.7	90	509.7	175	751.5	258	997.2	342	1233	440	1821	770	2355	1300								350 mm	309	63	576.9	118	841.5	173	1115
400 mm	128.4	230	248.4	450	361.8	670	479.4	895	751.8	1505	852.3	1790								400 mm	200.7	90	392.4	175	575.4	258	765.9	342	947.1	440	1394	770	1804	1300								400 mm	237.3	63	444.3	118	646.5	173	858.6
450 mm	100.5	230	195.3	450	285	670	377.1	895	591.6	1505	675	1790								450 mm	157.8	90	310.2	175	457.2	258	607.8	342	751.5	440	1105	770	1428	1300								450 mm	188.4	63	354.3	118	517.5	173	685.8
500 mm	82.2	230	159.3	450	231.6	670	306.3	895	479.1	1505	546	1790								500 mm	130.2	90	253.2	175	377.8	258	495.6	342	613.5	440	900.3	770	1168	1300								500 mm	156.3	63	293.1	118	423.9	173	563.4
Set #2	0.25 mm Brass filter, 50 kV																			Set #7	0.25 mm Brass filter, 130 kV																					Set #11		0.25 mm Brass filter, 200 kV
	10 W	Ncur	20 W	Ncur	30W	Ncur	40 W	Ncur	50 W	Ncur	75 W	Ncur	100 W	Ncur	160 W	Ncur	320 W	Ncur			10 W	Ncur	20 W	Ncur	30W	Ncur	40 W	Ncur	50 W	Ncur	75 W	Ncur	100 W	Ncur	160 W	Ncur	320 W	Ncur					10 W	Ncur	20 W	Ncur	30W	Ncur	40 W
20 mm	2696	230	5208	450	7244	665	9495	890	11480	1120	15770	1795								20 mm	21700	90	42440	175	62650	258	81300	342	100100	460	143200	795	185700	1280								20 mm	33080	63	60400	116	87700	173	115700
50 mm	434.4	230	834.3	450	1166	665	1516	890	1845	1120	2542	1795								50 mm	3525	90	6874	175	10170	258	13200	342	16410	460	23870	795	30980	1280								50 mm	5974	63	11000	116	16080	173	21400
100 mm	108.6	230	207.6	450	209.4	665	377.7	890	461.7	1120	634.2	1795								100 mm	885	90	1721	175	2546	258	3313	342	4124	460	5995	795	7800	1280								100 mm	1551	63	2864	116	4214	173	5627
150 mm	47.7	230	92.4	450	129	665	167.7	890	204.3	1120	281.1	1795								150 mm	391.8	90	765.6	175	1137	258	1476	342	1836	460	2683	795	3469	1280								150 mm	700.5	63	1292	116	1904	173	2548
165 mm	39.6	230	76.2	450	106.5	665	138.6	890	168.9	1120	232.8	1795								165 mm	323.4	90	631.8	175	938.7	258	1222	342	1523	460	2205	795	2864	1280								165 mm	578.1	63	1068	116	1573	173	2106
200 mm	26.4	230	51	450	72.3	665	93.9	890	115.2	1120	158.1	1795								200 mm	220.8	90	430.2	175	639.6	258	830.7	342	1036	460	1506	795	1953	1280								200 mm	394.5	63	731.1	116	1080	173	1445
250 mm	17.1	230	33	450	45.9	665	60.3	890	73.2	1120	101.4	1795								250 mm	140.7	90	275.4	175	408.6	258	532.8	342	662.7	460	962.4	795	1255	1280								250 mm	253.5	63	470.7	116	696.3	173	933
300 mm	11.4	230	22.8	450	32.4	665	41.7	890	51	1120	69.9	1795								300 mm	97.2	90	191.11	175	283.5	258	369.3	342	461.1	460	672.9	795	869.7	1280								300 mm	177.3	63	327.6	116	484.5	173	651.6
350 mm	8.4	230	16.8	450	23.1	665	30	890	37.2	1120	51	1795								350 mm	72	90	141.3	175	209.1	258	272.1	342	339.3	460	495	795	641.4	1280								350 mm	129.6	63	242.1	116	359.4	173	481.2
400 mm	6.3	230	12.9	450	17.7	665	23.1	890	29.1	1120	39.9	1795								400 mm	54.9	90	108.6	175	161.1	258	210.6	342	261.6	460	381.3	795	496.2	1280								400 mm	100.5	63	187.2	116	276.3	173	372.6
450 mm	5.4	230	10.2	450	14.1	665	18.6	890	22.8	1120	30.9	1795								450 mm	43.8	90	87	175	128.7	258	168	342	209.4	460	305.1	795	394.8	1280								450 mm	80.1	63	150.6	116	222.6	173	298.2
500 mm	4.2	230	8.1	450	12	665	15.3	890	18.3	1120	24.9	1795								500 mm	35.7	90	72	175	105.6	258	138.3	342	171.9	460	251.1	795	324	1280								500 mm	67.5	63	125.7	116	185.7	173	249
Set #3	0.5 mm Brass filter, 50 kV																			Set #8	0.5 mm Brass filter, 130 kV																					Set #9		0.5 mm Brass filter, 200 kV
	10 W	Ncur	20 W	Ncur	30W	Ncur	40 W	Ncur	50 W	Ncur	75 W	Ncur	100 W	Ncur	160 W	Ncur	320 W	Ncur			10 W	Ncur	20 W	Ncur	30W	Ncur	40 W	Ncur	50 W	Ncur	75 W	Ncur	100 W	Ncur	160 W	Ncur	320 W	Ncur					10 W	Ncur	20 W	Ncur	30W	Ncur	40 W
20 mm	658.2	230	1204	450	1680	660	2187	890	2649	1150	3523	1800								20 mm	14060	90	27540	175	40630	258	53920	342	65850	450	94240	775	119200	1310								20 mm	25190	63	46640	118	67390	173	88620
50 mm	105.6	230	193.5	450	271.2	660	352.2	890	425.1	1150	569.1	1800								50 mm	2278	90	4460	175	6566	258	8753	342	10640	450	15500	775	19740	1310								50 mm	4526	63	8442	118	12320	173	16200
100 mm	26.4	230	48.3	450	67.5	660	87.6	890	106.5	1150	142.2	1800								100 mm	571.2	90	1119	175	1643	258	2185	342	2671	450	3900	775	4959	1310								100 mm	1175	63	2201	118	3218	173	4250
150 mm	11.7	230	21.3	450	30	660	39	890	47.7	1150	62.7	1800								150 mm	255	90	496.8	175	729.6	258	970.5	342	1190	450	1740	775	2213	1310								150 mm	528.9	63	991.2	118	1443	173	1934
165 mm	9.6	230	17.7	450	24.9	660	32.4	890	38.4	1150	52.2	1800								165 mm	209.1	90	410.4	175	603.9	258	802.2	342	981.9	450	1436	775	1830	1310								165 mm	437.4	63	820.5	118	1199	173	1598
200 mm	6.3	230	11.7	450	16.8	660	21.9	890	26.7	1150	35.4	1800								200 mm	142.2	90	280.2	175	412.5	258	546.3	342	671.7	450	976.8	775	1247	1310								200 mm	298.8	63	560.7	118	819	173	1093
250 mm	3.6	230	7.5	450	10.5	660	13.8	890	16.5	1150	22.2	1800								250 mm	90.9	90	178.2	175	264	258	350.4	342	431.4	450	625.8	775	802.8	1310								250 mm	192.9	63	361.2	118	526.5	173	698.7
300 mm	3	230	5.4	450	7.8	660	9.9	890	11.7	1150	15.6	1800								300 mm	63.3	90	124.2	175	183.6	258	243.9	342	299.7	450	435.3	775	559.5	1310								300 mm	134.4	63	252	118	367.8	173	488.1
350 mm	1.8	230	3.6	450	5.1	660	7.2	890	8.4	1150	11.1	1800								350 mm	46.2	90	91.8	175	135.9	258	180.6	342	221.4	450	320.7	775	411.3	1310								350 mm	99.3	63	186.3	118	272.7	173	360.9
400 mm	1.5	230	3	450	4.2	660	5.4	890	6.3	1150	9	1800								400 mm	35.4	90	69.9	175	104.1	258	139.2	342	171.3	450	247.5	775	316.2	1310								400 mm	76.2	63	144.3	118	209.4	173	277.8
450 mm	0.9	230	2.4	450	3.3	660	4.2	890	5.1	1150	7.2	1800								450 mm	28.2	90	56.4	175	82.5	258	111.6	342	138.1	450	197.1	775	253.8	1310								450 mm	61.8	63	117.3	118	169.2	173	226.5
500 mm	0.9	230	1.8	450	2.4	660	3.3	890	3.9	1150	5.7	1800								500 mm	23.1	90	46.8	175	69.3	258	91.8	342	112.8	450	163.5	775	209.4	1310								500 mm	51.6	63	98.1	118	144	173	186.9
Set #4	1 mm Brass filter, 50 kV																			Set #5	1 mm Brass filter, 130 kV									uA												Set #10		1 mm Brass filter, 200 kV
	10 W	Ncur	20 W	Ncur	30W	Ncur	40 W	Ncur	50 W	Ncur	75 W	Ncur	100 W	Ncur	160 W	Ncur	320 W	Ncur			10 W	Ncur	20 W	Ncur	30W	Ncur	40 W	Ncur	50 W	Ncur	75 W	Ncur	100 W	Ncur	160 W	Ncur	320 W	Ncur					10 W	Ncur	20 W	Ncur	30W	Ncur	40 W
20 mm	66.3	230	120	450	159.6	600	204.9	890	239.7	1150	290.4	1800								20 mm	7873	90	15380	175	22700	258	29330	340	36990	460	52350	790	66360	1370								20 mm	17340	63	32380	118	46380	173	60430
50 mm	10.8	230	19.2	450	26.1	600	33	890	38.7	1150	47.1	1800								50 mm	1271	90	2476	175	3680	258	4730	340	5974	460	8593	790	10990	1370								50 mm	3093	63	5816	118	8365	173	11030
100 mm	2.4	230	4.8	450	6.3	600	7.8	890	9.6	1150	11.4	1800								100 mm	318.6	90	621.9	175	921	258	1185	340	1499	460	2154	790	2756	1370								100 mm	801.6	63	1509	118	2178	173	2882
150 mm	0.9	230	1.8	450	2.4	600	3.6	890	3.9	1150	4.8	1800								150 mm	142.2	90	277.5	175	408.6	258	529.2	340	668.7	460	959.7	790	1231	1370								150 mm	361.2	63	678.6	118	989.7	173	1302
165 mm			1.5	450	2.1	600	2.7	890	3.3	1150	4.2	1800								165 mm	117.9	90	228.9	175	337.8	258	437.1	340	552.9	460	796.2	790	1012	1370								165 mm	300	63	562.8	118	815.1	173	1080
200 mm			0.9	450	1.2	600	1.8	890	2.4	1150	2.7	1800								200 mm	80.4	90	155.7	175	231	258	298.2	340	377.4	460	543	790	691.8	1370								200 mm	204.3	63	385.2	118	559.2	173	741.9
250 mm					0.6	600	1.5	890	1.5	1150	1.5	1800								250 mm	51	90	100.2	175	148.5	258	191.1	340	242.7	460	347.7	790	444.6	1370								250 mm	131.4	63	248.4	118	361.2	173	479.7
300 mm						600	0.9	890	0.6	1150	1.2	1800								300 mm	35.7	90	70.2	175	103.5	258	133.2	340	168	460	243.3	790	309.6	1370								300 mm	91.2	63	173.1	118	252.6	173	336
350 mm											0.9	1800								350 mm	26.4	90	51.9	175	75.9	258	98.1	340	123.9	460	179.4	790	227.4	1370								350 mm	68.4	63	128.7	118	186.6	173	248.4
400 mm																				400 mm	20.4	90	39.9	175	58.5	258	75.9	340	96.3	460	139.2	790	176.7	1370								400 mm	51.9	63	98.7	118	143.7	173	191.7
450 mm																				450 mm	15.9	90	32.1	175	47.7	258	60.9	340	77.7	460	111	790	141	1370								450 mm	42	63	79.8	118	117.6	173	156.3
500 mm																				500 mm	13.5	90	26.7	175	39.6	258	50.4	340	63.9	460	92.1	790	116.7	1370								500 mm	35.7	63	68.4	118	99.3	173	130.5
Set #13	1 mm Aluminum filter, 50 kV																			Set #14	1 mm Aluminum filter, 130 kV									uA												Set #15		1 mm Aluminum filter, 200 kV
	10 W	Ncur	20 W	Ncur	30W	Ncur	40 W	Ncur	50 W	Ncur	75 W	Ncur	100 W	Ncur	160 W	Ncur	320 W	Ncur			10 W	Ncur	20 W	Ncur	30W	Ncur	40 W	Ncur	50 W	Ncur	75 W	Ncur	100 W	Ncur	160 W	Ncur	320 W	Ncur					10 W	Ncur	20 W	Ncur	30W	Ncur	40 W
20 mm	21400	230	41190	450	59450	665	78650	890	97080	1125	139800	1800								20 mm	45400	90	88520	175	131000	258	173000	340	214400	455	311100	790	394800	1330								20 mm	60620	63	113500	118	163900	173	211600
50 mm	3845	230	7379	450	10730	665	14150	890	17290	1125	24970	1800								50 mm	8151	90	15900	175	23470	258	30940	340	38400	455	56410	790	72110	1330								50 mm	10930	63	20380	118	29680	173	38620
100 mm	990.9	230	1902	450	2744	665	3627	890	4477	1125	6459	1800								100 mm	2127	90	4130	175	6079	258	8015	340	10000	455	14670	790	18870	1330								100 mm	2819	63	5303	118	7742	173	10110
150 mm	442.8	230	853.2	450	1231	665	1625	890	2007	1125	2898	1800								150 mm	953.4	90	1858	175	2739	258	3613	340	4498	455	6606	790	8445	1330								150 mm	1267	63	2391	118	3485	173	4568
165 mm	365.1	230	705.3	450	1017	665	1347	890	1657	1125	2397	1800								165 mm	786.3	90	1533	175	2267	258	2981	340	3712	455	5467	790	6946	1330								165 mm	1050	63	1979	118	2888	173	3781
200 mm	249.9	230	480.3	450	693.3	665	917.1	890	1131	1125	1637	1800								200 mm	538.2	90	1049	175	1552	258	2042	340	2541	455	3729	790	4767	1330								200 mm	717	63	1353	118	1977	173	2590
250 mm	159.6	230	307.2	450	444.9	665	585.9	890	726	1125	1048	1800								250 mm	344.4	90	672.6	175	996.6	258	1310	340	1631	455	2395	790	3058	1330								250 mm	461.4	63	870.9	118	1271	173	1664
300 mm	110.7	230	213.9	450	309.6	665	410.7	890	503.4	1125	726	1800								300 mm	241.8	90	470.4	175	692.4	258	912	340	1139	455	1667	790	2128	1330								300 mm	320.4	63	605.1	118	884.1	173	1162
350 mm	81.3	230	156.9	450	227.7	665	300.6	890	370.2	1125	534	1800								350 mm	177.3	90	345.3	175	511.2	258	672.9	340	838.5	455	1227	790	1571	1330								350 mm	238.2	63	447.3	118	653.1	173	858.9
400 mm	62.1	230	119.4	450	174	665	229.2	890	283.5	1125	409.8	1800								400 mm	136.5	90	266.7	175	393.3	258	516	340	645.3	455	942.3	790	1205	1330								400 mm	182.4	63	344.4	118	501.6	173	660.3
450 mm	49.8	230	94.8	450	137.1	665	181.2	890	223.8	1125	323.1	1800								450 mm	108.3	90	212.1	175	312.9	258	412.5	340	513	455	750.6	790	958.5	1330								450 mm	145.8	63	276.6	118	402.6	173	530.4
500 mm	39.9	230	76.8	450	111.3	665	147.6	890	182.7	1125	262.2	1800								500 mm	89.1	90	173.7	175	256.2	258	337.2	340	419.7	455	613.8	790	781.5	1330								500 mm	120.9	63	228.6	118	331.8	173	437.1
"Vertical variation"
0.5 mm Brass filter, 130 kV, @250mm SOD, 50W, NCur 450
h : v	0	10	20	30	40	50	60	70	80	90	100	110
0	423	421.5	417.6	412.5	399	356.7	306.6	246.3	163.5	82.2	21	7.8
10	422.4	420.3	420	414.3	390.3	341.7	284.4	234.9	129.6	52.2	11.4
20	419.4	417.6	414.3	410.1	373.2	324	269.1	214.2	113.4	41.1	9.6
30	412.5	410.7	406.8	394.2	348.3	299.4	243.9	167.1	85.8	19.8	9
40	402.3	399.6	391.5	355.2	323.1	264.6	199.8	129.9	43.5	9.9	8.7
50	388.8	378.3	345.6	309	264.3	220.8	133.5	56.7	10.5	9
60	314.4	308.1	277.5	237.6	182.4	110.1	33.3	10.2	9.3
70	105	95.1	85.2	52.5	19.5	10.5	9.6	9.3	8.7
80	11.1	11.1	11.1	10.5	10.2	9.6	9.6
90	9.9	9.9	9.9	9.3	9.3	9	8.7
100	8.4
[truncated: 24 more columns]

## Sheet: Measurements with skyscan
skyscan
maximum tension	130	kV					minimum source/sample distance	50	mm				commonly used filters	1mm	Al
maximum power	8	W					maximum source/sample distance	250	mm					0.25mm	brass
corresponding intensity	61.5385	uA
Configurations to test with the dosimeter chamber fixed on the center of the rotation stage, full illumination of the chamber in dose rate mode (adapt the measurement scale), in surface dose water equivalent
the measurements can then be adapted if necessary, as long as exact parameters are noted. Especially for the distance scans. Total number of measurements is 126
detector pixel size = 50 µm																			sod	sid	pixel
SID = 364 mm																			200	364	50	27.4725
SOD = 50mm	6.86 µm
SOD=250mm	34.34µm																		p	U	I
																			8	130	61.5385
Zeroing of the dosimeter before starting the measurements
dose in µGy
at 125mm = 17.2µm
no metallic filter, 20 measurements of dose rate, source/dosimeter distance 125 mm										1mm Al, 20 measurements of dose rate, source/dosimeter distance 125 mm								0.25mm brass filter, 20 measurements of dose rate, source/dosimeter distance 125 mm
set#1	2W	I [µA]	4W	I [µA]	6W	I [µA]	8W	I [µA]		set#2	2W	4W	6W	8W				set#3	2W	4W	6W	8W
50 kV	7751	40	15300	80	22800	120	29810	160		50 kV	309.6	613.5	918.3	1220				50 kV	11.4	26.4	40.2	55.2
70 kV	7400	29	14360	57	21480	86	27610	114		70 kV	380.7	743.1	1117	1467				70 kV	36	73.5	112.2	149.4
90 kV	6446	22	12870	44	19470	67	24350	88		90 kV	409.5	801.6	1215	1587				90 kV	62.7	129	197.4	259.2
110 kV	5672	18	11310	36	17100	55	21330	72		110 kV	431.7	856.2	1301	1686				110 kV	90.6	182.4	280.5	368.1
130 kV	4982	15	10240	31	14920	46	19140	61		130 kV	445.8	905.1	1333	1763				130 kV	117.6	243.6	360.3	478.8
Second run, but same"effect"
set#4	2W	I [µA]	4W	I [µA]	6W	I [µA]	8W	I [µA]
50 kV	7309	40	14910	80	22140	120	28860	160
70 kV	7047	29	14150	57	20940	86	27140	114
90 kV	6422	22	12760	44	18820	67	25000	88
110 kV	5693	18	10910	36	16230	55	21360	72
130 kV	5046	15	10170	31	14940	46	19230	61
No metallic filter, 80 kV, 33 measurements						1mm aluminum filter, 100 kV, 33 measurements						0.25mm brass filter, 130 kV, 33 measurements
set#5	2W	4W	6W	8W		set#6	2W	4W	6W	8W		set#7	2W	4W	6W	8W
50 mm = 6.86µ	56970	106900	154900	298000		50 mm	3070	5897	8752	11920		50 mm	852.3	1746	2591	3407
100 mm = 13.74µm	11750	23040	31740	43650		100 mm	698.4	1366	1997	2715		100 mm	191.7	398.1	591.3	784.5
125 mm = 17.17µm	6332	13620	18580	25920		125 mm	427.8	837	1225	1642		125 mm	118.2	244.2	362.4	480.6
150 mm = 20.60µm	4532	8897	12040	16990		150 mm	287.7	566.4	827.7	1107		150 mm	78.3	165	244.2	324.6
200 mm = 27.47µm	2392	4704	6302	8993		200 mm	159.3	314.1	460.5	617.1		200 mm	42.6	91.2	137.1	181.5
250 mm = 34.34µm	1451	2864	3834	5475		250 mm	101.1	201	293.4	393.9		250 mm	26.7	57.6	87.9	115.8
No metallic filter, 50 kV, 33 measurements
set#8	2W	4W	6W	8W
50 mm = 6.86µ	61740	121500	179900	237100
100 mm = 13.74µm	12980	25510	37100	49590
125 mm = 17.17µm	7673	15070	21620	29220
150 mm = 20.60µm	5012	9860	13940	19010
200 mm = 27.47µm	2637	5189	7272	9977
250 mm = 34.34µm	1598	3153	4379	5973
"Vertical variation"		only vertical but no horizontal shift possible
set#9
0.25 mm Brass filter, 130 kV, @125mm SOD, 33 measurements
vertical shift	2 W	4 W	6 W	8 W
0mm	107.7	223.2	330.6	440.7
10mm	107.7	223.2	329.4	438.3
20mm	104.7	214.5	315.3	422.7
30mm	95.4	195	283.5	383.1
35mm	33.3	71.4	104.4	140.4
40mm	8.1	20.1	30.3	41.7
50mm	5.7	14.4	23.1	31.8
60mm		8.4	13.8	19.5
