# Supplementary material for: Effect of X-ray irradiation on ancient DNA in sub-fossil bones – Guidelines for safe X-ray imaging
Source: Sci Rep. 2016 Sep 12;6:32969. doi: 10.1038/srep32969 (PMC5018823; doi:10.1038/srep32969)
Supplement: Supplementary Table 4 [file srep32969-s5.xls]

## Sheet: synchrotron dosimetry
synchrotron configurations														Evolution of X-ray dose used for palaeoanthropology at the ESRF
classical high		classical low		2014		2015		2016
voxel size (um)	surface dose (Gy)	voxel size (um)	surface dose (Gy)	voxel size (um)	surface dose (Gy)	voxel size (um)	surface dose (Gy)	voxel size (um)	surface dose (Gy)
59	120	59	32.5	50.74	6	50.74	5	50.74	2.5
29.5	720	29.5	195	25.37	36	25.37	30	25.37	15
4.9	4400	4.9	1500	6.34	90	6.34	40	6.34	20
0.7	300000	0.7	100000	3.4	350	3.4	100	3.4	50
				0.7	8000	0.7	5000	0.7	2500
		surface dose (Gy)	aDNA quantity ratio		fragment length ratio endogenous DNA		fragment length ratio total DNA		C/T misincorporation ratio		general effect of X-ray irradiation on aDNA
		0.1	~1		~1		~1		~1
											no detectable effect
		200	~1		~1		~1		~1
											negligible damages
		2000	0.85		~1		~1		0.97
											acceptable damages
		10000	0.8		~1		0.98		0.93
											significant damages
		20000	0.35		0.95		0.95		0.85
											serious damages
		45000	0.3		0.88		0.92		0.67
											strong damages
		170000	0.1		N.A.		N.A.		N.A.
											no usable DNA left
risk color coding (used only to define the color regions on the graphs)
no detectable effect		step	negligible damages			step	acceptable damages		step	significant damages		step	serious damages		step	strong damages		step	no usable DNA left		step
-50	180	1.09	-50		1980	1.025	-50	9980	1.017	-50	19500	1.008	-50	44500	1.009	-50	165000	1.014	-50	1000000	1.02
200	180	min	200		1980	min	200	9980	min	200	19500	min	200	44500	min	200	165000	min	200	1000000	min
200	180	0.1	200		1980	210	200	9879.06	2060	200	19500	10020	200	44500	20020	200	165000	45500	200	1000000	175000
-50	180	max	-50		1980	max	-50	9713.93	max	-50	19500	max	-50	44500	max	-50	163495	max	-50	1000000	max
-50	180	180	-50		1980	1980	-50	9551.55	9980	-50	19500	19500	-50	44500	44500	-50	161237	165000	-50	1000000	1000000
200	180		200		1938.06		200	9391.89		200	19500		200	44500		200	159011		200	1000000
200	180		200		1890.79		200	9234.9		200	19500		200	44440.4		200	156816		200	1000000
-50	180		-50		1844.67		-50	9080.53		-50	19500		-50	44044		-50	154651		-50	999662
-50	180		-50		1799.68		-50	8928.74		-50	19500		-50	43651.1		-50	152515		-50	980061
200	165.455		200		1755.79		200	8779.49		200	19500		200	43261.8		200	150410		200	960844
200	151.793		200		1712.96		200	8632.73		200	19500		200	42875.9		200	148333		200	942004
-50	139.26		-50		1671.18		-50	8488.43		-50	19500		-50	42493.5		-50	146285		-50	923533
-50	127.761		-50		1630.42		-50	8346.54		-50	19413		-50	42114.4		-50	144265		-50	905425
200	117.212		200		1590.66		200	8207.02		200	19258.9		200	41738.8		200	142273		200	887671
200	107.534		200		1551.86		200	8069.83		200	19106		200	41366.5		200	140309		200	870266
-50	98.6552		-50		1514.01		-50	7934.94		-50	18954.4		-50	40997.5		-50	138372		-50	853202
-50	90.5093		-50		1477.08		-50	7802.3		-50	18804		-50	40631.8		-50	136461		-50	836472
200	83.0361		200		1441.06		200	7671.88		200	18654.7		200	40269.4		200	134577		200	820071
200	76.1799		200		1405.91		200	7543.63		200	18506.7		200	39910.2		200	132719		200	803991
-50	69.8898		-50		1371.62		-50	7417.54		-50	18359.8		-50	39554.2		-50	130887		-50	788227
-50	64.1191		-50		1338.16		-50	7293.55		-50	18214.1		-50	39201.4		-50	129080		-50	772771
200	58.8249		200		1305.53		200	7171.63		200	18069.5		200	38851.7		200	127298		200	757619
200	53.9678		200		1273.68		200	7051.75		200	17926.1		200	38505.2		200	125540		200	742764
-50	49.5117		-50		1242.62		-50	6933.87		-50	17783.9		-50	38161.7		-50	123807		-50	728200
-50	45.4236		-50		1212.31		-50	6817.97		-50	17642.7		-50	37821.3		-50	122097		-50	713921
200	41.673		200		1182.74		200	6704		200	17502.7		200	37484		200	120412		200	699923
200	38.2321		200		1153.89		200	6591.94		200	17363.8		200	37149.6		200	118749		200	686199
-50	35.0753		-50		1125.75		-50	6481.75		-50	17226		-50	36818.3		-50	117110		-50	672744
-50	32.1792		-50		1098.29		-50	6373.4		-50	17089.3		-50	36489.9		-50	115493		-50	659553
200	29.5222		200		1071.51		200	6266.86		200	16953.6		200	36164.4		200	113898		200	646620
200	27.0846		200		1045.37		200	6162.11		200	16819.1		200	35841.8		200	112326		200	633942
-50	24.8483		-50		1019.87		-50	6059.1		-50	16685.6		-50	35522.1		-50	110775		-50	621511
-50	22.7966		-50		994.999		-50	5957.82		-50	16553.2		-50	35205.3		-50	109245		-50	609325
200	20.9143		200		970.731		200	5858.23		200	16421.8		200	34891.2		200	107737		200	597377
200	19.1874		200		947.055		200	5760.3		200	16291.5		200	34580		200	106249		200	585664
-50	17.6031		-50		923.956		-50	5664.02		-50	16162.2		-50	34271.6		-50	104782		-50	574180
-50	16.1497		-50		901.42		-50	5569.34		-50	16033.9		-50	33965.9		-50	103336		-50	562922
200	14.8162		200		879.434		200	5476.24		200	15906.6		200	33662.9		200	101909		200	551884
200	13.5928		200		857.985		200	5384.7		200	15780.4		200	33362.7		200	100502		200	541063
-50	12.4705		-50		837.058		-50	5294.69		-50	15655.2		-50	33065.1		-50	99114.4		-50	530454
-50	11.4408		-50		816.642		-50	5206.19		-50	15530.9		-50	32770.1		-50	97746		-50	520053
200	10.4962		200		796.724		200	5119.16		200	15407.7		200	32477.8		200	96396.4		200	509856
200	9.62951		200		777.292		200	5033.59		200	15285.4		200	32188.1		200	95065.5		200	499859
-50	8.83442		-50		758.334		-50	4949.45		-50	15164.1		-50	31901		-50	93753		-50	490057
-50	8.10497		-50		739.838		-50	4866.71		-50	15043.7		-50	31616.5		-50	92458.6		-50	480448
200	7.43575		200		721.793		200	4785.36		200	14924.3		200	31334.5		200	91182		200	471028
200	6.82179		200		704.188		200	4705.37		200	14805.9		200	31055		200	89923.1		200	461792
-50	6.25852		-50		687.013		-50	4626.72		-50	14688.4		-50	30778		-50	88681.5		-50	452737
-50	5.74176		-50		670.256		-50	4549.38		-50	14571.8		-50	30503.4		-50	87457.1		-50	443860
200	5.26767		200		653.909		200	4473.33		200	14456.1		200	30231.4		200	86249.6		200	435157
200	4.83273		200		637.96		200	4398.56		200	14341.4		200	29961.7		200	85058.8		200	426624
-50	4.4337		-50		622.4		-50	4325.03		-50	14227.6		-50	29694.5		-50	83884.4		-50	418259
-50	4.06761		-50		607.219		-50	4252.73		-50	14114.7		-50	29429.6		-50	82726.3		-50	410058
200	3.73175		200		592.409		200	4181.65		200	14002.6		200	29167.1		200	81584.1		200	402018
200	3.42363		200		577.96		200	4111.75		200	13891.5		200	28906.9		200	80457.7		200	394135
-50	3.14094		-50		563.863		-50	4043.01		-50	13781.3		-50	28649.1		-50	79346.8		-50	386407
-50	2.8816		-50		550.111		-50	3975.43		-50	13671.9		-50	28393.5		-50	78251.3		-50	378830
200	2.64367		200		536.693		200	3908.98		200	13563.4		200	28140.3		200	77170.9		200	371402
200	2.42538		200		523.603		200	3843.64		200	13455.7		200	27889.3		200	76105.4		200	364120
-50	2.22512		-50		510.832		-50	3779.39		-50	13348.9		-50	27640.5		-50	75054.7		-50	356980
-50	2.0414		-50		498.373		-50	3716.21		-50	13243		-50	27394		-50	74018.4		-50	349981
200	1.87284		200		486.218		200	3654.09		200	13137.9		200	27149.6		200	72996.5		200	343118
200	1.7182		200		474.359		200	3593.01		200	13033.6		200	26907.5		200	71988.6		200	336390
-50	1.57633		-50		462.789		-50	3532.95		-50	12930.2		-50	26667.4		-50	70994.7		-50	329795
-50	1.44618		-50		451.501		-50	3473.9		-50	12827.6		-50	26429.6		-50	70014.5		-50	323328
200	1.32677		200		440.489		200	3415.83		200	12725.8		200	26193.8		200	69047.8		200	316988
200	1.21722		200		429.746		200	3358.73		200	12624.8		200	25960.2		200	68094.5		200	310773
-50	1.11671		-50		419.264		-50	3302.58		-50	12524.6		-50	25728.6		-50	67154.3		-50	304679
-50	1.02451		-50		409.038		-50	3247.38		-50	12425.2		-50	25499.1		-50	66227.2		-50	298705
200	0.939916		200		399.061		200	3193.1		200	12326.6		200	25271.7		200	65312.8		200	292848
200	0.862308		200		389.328		200	3139.72		200	12228.7		200	25046.3		200	64411		200	287106
-50	0.791108		-50		379.832		-50	3087.24		-50	12131.7		-50	24822.9		-50	63521.7		-50	281477
-50	0.725787		-50		370.568		-50	3035.63		-50	12035.4		-50	24601.5		-50	62644.7		-50	275957
200	0.66586		200		361.53		200	2984.89		200	11939.9		200	24382		200	61779.8		200	270546
200	0.610881		200		352.712		200	2934.99		200	11845.1		200	24164.5		200	60926.8		200	265242
-50	0.560441		-50		344.109		-50	2885.93		-50	11751.1		-50	23949		-50	60085.6		-50	260041
-50	0.514166		-50		335.717		-50	2837.69		-50	11657.8		-50	23735.4		-50	59256		-50	254942
200	0.471712		200		327.528		200	2790.26		200	11565.3		200	23523.7		200	58437.9		200	249943
200	0.432763		200		319.54		200	2743.62		200	11473.5		200	23313.8		200	57631.1		200	245042
-50	0.397031		-50		311.746		-50	2697.75		-50	11382.5		-50	23105.9		-50	56835.4		-50	240237
-50	0.364248		-50		304.143		-50	2652.66		-50	11292.1		-50	22899.8		-50	56050.7		-50	235527
200	0.334173		200		296.725		200	2608.32		200	11202.5		200	22695.5		200	55276.8		200	230909
200	0.30658		200		289.487		200	2564.72		200	11113.6		200	22493.1		200	54513.6		200	226381
-50	0.281266		-50		282.427		-50	2521.85		-50	11025.4		-50	22292.5		-50	53760.9		-50	221942
-50	0.258043		-50		275.538		-50	2479.69		-50	10937.9		-50	22093.6		-50	53018.7		-50	217591
200	0.236736		200		268.818		200	2438.24		200	10851.1		200	21896.6		200	52286.7		200	213324
200	0.217189		200		262.261		200	2397.48		200	10765		200	21701.2		200	51564.8		200	209141
-50	0.199256		-50		255.865		-50	2357.41		-50	10679.5		-50	21507.7		-50	50852.8		-50	205040
-50	0.182804		-50		249.624		-50	2318		-50	10594.8		-50	21315.8		-50	50150.7		-50	201020
200	0.16771		200		243.536		200	2279.26		200	10510.7		200	21125.7		200	49458.3		200	197078
200	0.153862		200		237.596		200	2241.16		200	10427.3		200	20937.3		200	48775.4		200	193214
-50	0.141158		-50		231.801		-50	2203.69		-50	10344.5		-50	20750.5		-50	48102		-50	189426
-50	0.129503		-50		226.147		-50	2166.86		-50	10262.4		-50	20565.4		-50	47437.9		-50	185711
200	0.11881		200		220.631		200	2130.64		200	10181		200	20382		200	46782.9		200	182070
200	0.109		200		215.25		200	2095.02		200	10100.2		200	20200.2		200	46137		200	178500
-50	0.1		-50		210		-50	2060		-50	10020		-50	20020		-50	45500		-50	175000

## Sheet: conventional scanner dosimetry
surface dose (Gy) for MPI-EVA BIR scanner at 100 kV / 10W
voxel size (um)	no filter 2h	0.1 mm brass 2h	0.25 mm brass 2h	0.1mm brass 20 h					X-ray surface dose for conventional microtomographs
100	0.675	0.25	0.15	2.5
50	2.7	1	0.6	10
30	7.6	2.6	1.6	26
25	10.9	3.8	2.2	38
20	17.1	6	3.5	60
15	30.5	10.6	6.2	106
10	67.9	23.6	13.9	236
5	271.4	94.4	55.5	944
surface dose (Gy) for MPI-EVA skyscan scanner at 50 kV / 8W
voxel size (um)	no filter 2h	no filter 20 h
100	6.325	63.25
50	25.3	253
30	70.2	702
25	101.2	1012
20	158.4	1584
15	282.3	2823
10	629.3	6293
5	2517	25170
MPI typical scans dose estimations
voxel size	estimated dose
91.236	0.3
63.728	0.9
54.6	0.4
30.065	5.4
25.0985	8.3
20.014	1.5
17.3974	9.7
15.4595	9.9
11.8304	18.7
10.0355	25.8
6.8	15.2
