# Supplementary material for: Effect of X-ray irradiation on ancient DNA in sub-fossil bones – Guidelines for safe X-ray imaging
Source: Sci Rep. 2016 Sep 12;6:32969. doi: 10.1038/srep32969 (PMC5018823; doi:10.1038/srep32969)
Supplement: Supplementary Table 5 [file srep32969-s6.xls]

## Sheet: Dose Estimator for µCT
Source parameters		max kV		filters				all the inputs for the surface dose estimations are in the green boxes, only these cells can be selected
tension (kV)	160	200	OK	Aluminum (mm)	0	0-1mm	OK
intensity (uA)	100			copper/Brass (mm)	0.1	0-1 mm	OK
power (W)	16	100	OK		OK
		max W						scanner parameters		detecteur pix size (um)	source/det distance (mm)	max current (kV)	max power (W)	vertical cone aperture (deg)
reference dose rate at 250 mm from the source (uGray/s)					408.054
				manual input of the reference dose rate in uGray/s (0 to desactivate) =>	0			BIR MPI-EVA	1	127	696	200	100	20
				manual entry of the distance for reference dose rate (mm) =>	0			skyscan 1173	2	50	364	130	8	10
								skyscan 1172	3	11.66	218.8	160	10	10
setup geometry				scan parameters				user defined	4	50	915	200	100	37
source sample distance (mm)	250			number of projections	3600
detector pixel size (um)	127			exposure time per frame (s)	1			selected scanner	1	127	696	200	100	20
				readout dead time with beam on	0
source detector distance (mm)	696			number of frame repetition	2			BIR MPI-EVA
object voxel size (um)	45.6178			number of spiral turn / stages	1
				total exposure time (s)	7200
				total exposure time (min)	120	0	<= manual input of scan duration in minutes (0 to desactivate)
				total exposure time (hours)	2
estimated dose rate at sample level (uGy/s)	408.054	0	<= manual input of measured dose rate (0 to desactivate)						Parameters for spiral / multi-stage scans
												vertical cone aperture (deg)	20
total delivered surface dose (mGy)	2937.99											vertical beam size at the sample position (mm)	90.9926
total delivered surface dose (Gy)	2.93799											vertical displacement per spiral / stage turn (mm)	77.76
integrated dose for multiple / spiral scan (mGy)	2937.99											proportion of the total scanning time in direct beam	1
integrated dose for multiple / spiral scan (Gy)	2.93799											dose ponderation factor with distance from beam center	1
												proportion of maximum dose	1
IMPORTANT: ALL THE DOSE ESTIMATIONS ARE MADE FOR WATER EQUIVALENT SURFACE DOSE AT THE CENTER OF THE SOURCE CONE

## Sheet: BIR reference dose rates
	power(W)	dose rate												power(W)	dose rate
	5	142.923		polynomial regression for all power values										5	309.53		polynomial regression for all power values
	10	263.53												10	561.551
	15	385.221		a	b	c								15	822.503		a	b	c
	20	501.685		-0.0215923	24.8549	15.9034								20	1078.51		-0.0386036	53.1739	33.1452
	25	619.801												25	1329.56
	30	738.571												30	1586.68
	40	976.273												40	2094.18
	50	1204.99		16	408.054	dose rate value used as reference for this source configuration								50	2590.33		16	874.045	dose rate value used as reference for this source configuration
	75	1765.11												75	3831.44
	100	2282.22												100	4952.24
reference configuration	5	W	250 mm source-object distance										reference configuration	5	W	250 mm source-object distance
		brass thickness					polynomial regression for all energies extrapolation y=ax2+bx+x								Aluminium filter				polynomial regression for all energies extrapolation y=ax2+bx+x
		0	0.25	0.5	1										0	1
reference measurements kV	50	166.2	8.4	1.8	0		brass thickness	a	b	c			reference measurements kV	50	166.2	82.5			Al thickness	a	b	c
	100	249.9	48.9	26.1	10.8		0	-0.00395201	2.11129	72.8951				100	249.9	155.7			0	-0.00395201	2.11129	72.8951
	130	286.8	77.1	48.3	26.7		0.25	0.000545163	0.732764	-29.5083				130	286.8	190.2			1	-0.0027896	1.81528	-0.331899
	150	288.3	90.6	61.8	36.9		0.5	0.00158951	0.284708	-16.7884				150	288.3	204.9
	200	340.2	139.2	103.5	73.5		1	0.0024336	-0.114728	-0.693865				200	340.2	252.3
extrapolated results for given energy			energy (kV)										extrapolated results for given energy			energy (kV)
	brass filter	thick^(1/3)	160												Al thick	160
	0	0	309.53				polynomial regression for all brass thickness extrapolations								0	309.53			linear regression for all Al thickness
	0.25	0.629961	101.69					a	b	c					1	218.698				a	b
	0.5	0.793701	69.4563					172.745	-439.167	309.549										-90.832	309.53
	1	1	43.2498
																		NOT ACCURATE, MORE CALIBRATION POINTS ARE NECESSARY
extrapolated dose rate value for given brass thickness													extrapolated dose rate value for given brass thickness
	brass thickness (mm)	dose rate (uGray/s)												Al thickness (mm)	dose rate (uGray/s)
	0.1	142.923												0	309.53
reference configuration	10	W	250 mm source-object distance										reference configuration	10	W	250 mm source-object distance
		brass thickness					polynomial regression for all energies extrapolation y=ax2+bx+x								Aluminium filter				polynomial regression for all energies extrapolation y=ax2+bx+x
		0	0.25	0.5	1										0	1
reference measurements kV	50	326.1	16.5	3.3	0		brass thickness	a	b	c			reference measurements kV	50	326.1	159.6			Al thickness	a	b	c
	100	464.4	90	48.9	21.9		0	-0.00707149	3.60199	166.264				100	464.4	289.9			0	-0.00707149	3.60199	166.264
	130	511.8	139.2	87.9	49.2		0.25	0.00120566	1.31106	-52.2932				130	511.8	345.6			1	-0.00489918	3.21282	12.6718
	150	542.4	171.6	116.1	69.9		0.5	0.00299226	0.520554	-30.8875				150	542.4	381.6
	200	606	258	192.3	127.2		1	0.00345452	-0.00415541	-9.33058				200	606	460.5
extrapolated results for given energy			energy (kV)										extrapolated results for given energy			energy (kV)
	brass filter	thick^(1/3)	160												Al thick	160
	0	0	561.551				polynomial regression for all brass thickness extrapolations								0	561.551			linear regression for all Al thickness
	0.25	0.629961	188.341					a	b	c					1	401.304				a	b
	0.5	0.793701	129.003					296.404	-779.697	561.576										-160.248	561.551
	1	1	78.4404
																		NOT ACCURATE, MORE CALIBRATION POINTS ARE NECESSARY
extrapolated dose rate value for given brass thickness													extrapolated dose rate value for given brass thickness
	brass thickness (mm)	dose rate (uGray/s)												Al thickness (mm)	dose rate (uGray/s)
	0.1	263.53												0	561.551
reference configuration	15	W	250 mm source-object distance										reference configuration	15	W	250 mm source-object distance
		brass thickness					polynomial regression for all energies extrapolation y=ax2+bx+x								Aluminium filter				polynomial regression for all energies extrapolation y=ax2+bx+x
		0	0.25	0.5	1										0	1
reference measurements kV	50	481.5	24.3	5.4	0		brass thickness	a	b	c			reference measurements kV	50	481.5	234.3			Al thickness	a	b	c
	100	686.4	133.8	72.6	32.7		0	-0.0122663	5.64429	233.433				100	686.4	428.4			0	-0.0122663	5.64429	233.433
	130	757.2	206.4	131.4	73.5		0.25	0.000778827	2.12838	-84.6708				130	757.2	508.8			1	-0.00881673	5.03021	6.80496
	150	795.9	252.9	170.1	103.8		0.5	0.00353358	0.930601	-51.2828				150	795.9	559.5
	200	874.8	371.7	275.1	186.3		1	0.00483315	0.0521872	-16.1488				200	874.8	661.8
extrapolated results for given energy			energy (kV)										extrapolated results for given energy			energy (kV)
	brass filter	thick^(1/3)	160												Al thick	160
	0	0	822.503				polynomial regression for all brass thickness extrapolations								0	822.503			linear regression for all Al thickness
	0.25	0.629961	275.808					a	b	c					1	585.93				a	b
	0.5	0.793701	188.073					438.78	-1145.92	822.579										-236.573	822.503
	1	1	115.93
																		NOT ACCURATE, MORE CALIBRATION POINTS ARE NECESSARY
extrapolated dose rate value for given brass thickness													extrapolated dose rate value for given brass thickness
	brass thickness (mm)	dose rate (uGray/s)												Al thickness (mm)	dose rate (uGray/s)
	0.1	385.221												0	822.503
reference configuration	20	W	250 mm source-object distance										reference configuration	20	W	250 mm source-object distance
		brass thickness					polynomial regression for all energies extrapolation y=ax2+bx+x								Aluminium filter				polynomial regression for all energies extrapolation y=ax2+bx+x
		0	0.25	0.5	1										0	1
reference measurements kV	50	632.4	31.5	6.6	0		brass thickness	a	b	c			reference measurements kV	50	632.4	310.2			Al thickness	a	b	c
	100	906.9	176.7	95.7	44.4		0	-0.0161243	7.38247	310.094				100	906.9	568.5			0	-0.0161243	7.38247	310.094
	130	996.3	271.5	171.6	97.2		0.25	8.15155e-05	2.96322	-117.584				130	996.3	672.9			1	-0.0113693	6.51872	17.129
	150	1036	328.8	222.9	135.6		0.5	0.00387517	1.36537	-73.2816				150	1036	725.4
	200	1148	477.9	353.1	244.5		1	0.00623608	0.091069	-21.7539				200	1148	870.6
extrapolated results for given energy			energy (kV)										extrapolated results for given energy			energy (kV)
	brass filter	thick^(1/3)	160												Al thick	160
	0	0	1078.51				polynomial regression for all brass thickness extrapolations								0	1078.51			linear regression for all Al thickness
	0.25	0.629961	358.618					a	b	c					1	769.07				a	b
	0.5	0.793701	244.381					589.918	-1516.77	1078.61										-309.436	1078.51
	1	1	152.461
																		NOT ACCURATE, MORE CALIBRATION POINTS ARE NECESSARY
extrapolated dose rate value for given brass thickness													extrapolated dose rate value for given brass thickness
	brass thickness (mm)	dose rate (uGray/s)												Al thickness (mm)	dose rate (uGray/s)
	0.1	501.685												0	1078.51
reference configuration	25	W	250 mm source-object distance										reference configuration	25	W	250 mm source-object distance
		brass thickness					polynomial regression for all energies extrapolation y=ax2+bx+x								Aluminium filter				polynomial regression for all energies extrapolation y=ax2+bx+x
		0	0.25	0.5	1										0	1
reference measurements kV	50	776.1	38.1	8.1	0		brass thickness	a	b	c			reference measurements kV	50	776.1	378			Al thickness	a	b	c
	100	1108	216	117.3	53.7		0	-0.020981	9.38888	364.452				100	1108	700.2			0	-0.020981	9.38888	364.452
	130	1236	336	213.6	120.9		0.25	-0.000341902	3.77418	-151.622				130	1236	835.8			1	-0.015853	8.49944	-3.17072
	150	1280	410.1	274.8	168		0.5	0.00456943	1.73196	-92.5731				150	1280	900.9
	200	1409	588	434.4	298.5		1	0.00733446	0.187099	-30.1619				200	1409	1067
extrapolated results for given energy			energy (kV)										extrapolated results for given energy			energy (kV)
	brass filter	thick^(1/3)	160												Al thick	160
	0	0	1329.56				polynomial regression for all brass thickness extrapolations								0	1329.56			linear regression for all Al thickness
	0.25	0.629961	443.494					a	b	c					1	950.902				a	b
	0.5	0.793701	301.518					720.902	-1864.07	1329.71										-378.657	1329.56
	1	1	187.536
																		NOT ACCURATE, MORE CALIBRATION POINTS ARE NECESSARY
extrapolated dose rate value for given brass thickness													extrapolated dose rate value for given brass thickness
	brass thickness (mm)	dose rate (uGray/s)												Al thickness (mm)	dose rate (uGray/s)
	0.1	619.801												0	1329.56
reference configuration	30	W	250 mm source-object distance										reference configuration	30	W	250 mm source-object distance
		brass thickness					polynomial regression for all energies extrapolation y=ax2+bx+x								Aluminium filter				polynomial regression for all energies extrapolation y=ax2+bx+x
		0	0.25	0.5	1										0	1
reference measurements kV	50	919.5	44.4	9.6	0		brass thickness	a	b	c			reference measurements kV	50	919.5	442.2			Al thickness	a	b	c
	100	1328	259.5	141	65.1		0	-0.0268897	11.6506	410.959				100	1328	833.1			0	-0.0268897	11.6506	410.959
	130	1469	399	253.2	143.4		0.25	-0.0009055	4.60097	-185.32				130	1469	991.5			1	-0.0214266	10.6867	-34.3455
	150	1535	489	329.1	201.3		0.5	0.00600764	1.96243	-106.286				150	1535	1075
	200	1672	696.9	524.1	360.9		1	0.00917107	0.145933	-32.8118				200	1672	1250
extrapolated results for given energy			energy (kV)										extrapolated results for given energy			energy (kV)
	brass filter	thick^(1/3)	160												Al thick	160
	0	0	1586.68				polynomial regression for all brass thickness extrapolations								0	1586.68			linear regression for all Al thickness
	0.25	0.629961	527.655					a	b	c					1	1127.01				a	b
	0.5	0.793701	361.498					868.277	-2230.43	1586.78										-459.668	1586.68
	1	1	225.317
																		NOT ACCURATE, MORE CALIBRATION POINTS ARE NECESSARY
extrapolated dose rate value for given brass thickness													extrapolated dose rate value for given brass thickness
	brass thickness (mm)	dose rate (uGray/s)												Al thickness (mm)	dose rate (uGray/s)
	0.1	738.571												0	1586.68
reference configuration	40	W	250 mm source-object distance										reference configuration	40	W	250 mm source-object distance
		brass thickness					polynomial regression for all energies extrapolation y=ax2+bx+x								Aluminium filter				polynomial regression for all energies extrapolation y=ax2+bx+x
		0	0.25	0.5	1										0	1
reference measurements kV	50	1220	59.1	12.3	0		brass thickness	a	b	c			reference measurements kV	50	1220	587.7			Al thickness	a	b	c
	100	1775	344.7	187.8	86.7		0	-0.0363584	15.4731	549.259				100	1775	1119			0	-0.0363584	15.4731	549.259
	130	1925	527.4	334.2	187.8		0.25	-0.0012198	6.0923	-244.87				130	1925	1310			1	-0.0296063	14.4341	-52.9981
	150	2034	648	431.4	264.9		0.5	0.00752942	2.65649	-142.509				150	2034	1436
	200	2199	922.5	687.3	473.4		1	0.0119281	0.215582	-43.8422				200	2199	1655
extrapolated results for given energy			energy (kV)										extrapolated results for given energy			energy (kV)
	brass filter	thick^(1/3)	160												Al thick	160
	0	0	2094.18				polynomial regression for all brass thickness extrapolations								0	2094.18			linear regression for all Al thickness
	0.25	0.629961	698.671					a	b	c					1	1498.54				a	b
	0.5	0.793701	475.283					1136.55	-2936.5	2094.41										-595.634	2094.18
	1	1	296.011
																		NOT ACCURATE, MORE CALIBRATION POINTS ARE NECESSARY
extrapolated dose rate value for given brass thickness													extrapolated dose rate value for given brass thickness
	brass thickness (mm)	dose rate (uGray/s)												Al thickness (mm)	dose rate (uGray/s)
	0.1	976.273												0	2094.18
reference configuration	50	W	250 mm source-object distance										reference configuration	50	W	250 mm source-object distance
		brass thickness					polynomial regression for all energies extrapolation y=ax2+bx+x								Aluminium filter				polynomial regression for all energies extrapolation y=ax2+bx+x
		0	0.25	0.5	1										0	1
reference measurements kV	50	1505	72.3	15.6	0		brass thickness	a	b	c			reference measurements kV	50	1505	714			Al thickness	a	b	c
	100	2211	424.2	233.1	108.3		0	-0.0472545	19.6092	662.584				100	2211	1376			0	-0.0472545	19.6092	662.584
	130	2412	651.6	417	234.9		0.25	-0.000959179	7.41095	-298.51				130	2412	1628			1	-0.0375841	18.0776	-85.9878
	150	2482	797.1	531.9	328.8		0.5	0.00807568	3.52446	-185.113				150	2482	1751
	200	2714	1143	839.4	585		1	0.0143756	0.358442	-57.9868				200	2714	2036
extrapolated results for given energy			energy (kV)										extrapolated results for given energy			energy (kV)
	brass filter	thick^(1/3)	160												Al thick	160
	0	0	2590.33				polynomial regression for all brass thickness extrapolations								0	2590.33			linear regression for all Al thickness
	0.25	0.629961	862.687					a	b	c					1	1844.28				a	b
	0.5	0.793701	585.538					1417.94	-3643.54	2590.68										-746.051	2590.33
	1	1	367.379
																		NOT ACCURATE, MORE CALIBRATION POINTS ARE NECESSARY
extrapolated dose rate value for given brass thickness													extrapolated dose rate value for given brass thickness
	brass thickness (mm)	dose rate (uGray/s)												Al thickness (mm)	dose rate (uGray/s)
	0.1	1204.99												0	2590.33
reference configuration	75	W	250 mm source-object distance										reference configuration	75	W	250 mm source-object distance
		brass thickness					polynomial regression for all energies extrapolation y=ax2+bx+x								Aluminium filter				polynomial regression for all energies extrapolation y=ax2+bx+x
		0	0.25	0.5	1										0	1
reference measurements kV	50	2185	99.6	19.8	0		brass thickness	a	b	c			reference measurements kV	50	2185	1045			Al thickness	a	b	c
	100	3255	617.7	334.8	156.6		0	-0.0741567	30.3074	880.665				100	3255	2022			0	-0.0741567	30.3074	880.665
	130	3538	952.2	607.8	342.9		0.25	-0.00239954	11.0438	-450.109				130	3538	2389			1	-0.0526392	26.1573	-115.717
	150	3706	1157	775.5	479.4		0.5	0.013193	4.89737	-264.376				150	3706	2582
	200	3998	1660	1238	855.6		1	0.0212644	0.46535	-82.5733				200	3998	3025
extrapolated results for given energy			energy (kV)										extrapolated results for given energy			energy (kV)
	brass filter	thick^(1/3)	160												Al thick	160
	0	0	3831.44				polynomial regression for all brass thickness extrapolations								0	3831.44			linear regression for all Al thickness
	0.25	0.629961	1255.46					a	b	c					1	2721.89				a	b
	0.5	0.793701	856.944					2155.85	-5452.99	3831.7										-1109.55	3831.44
	1	1	536.251
																		NOT ACCURATE, MORE CALIBRATION POINTS ARE NECESSARY
extrapolated dose rate value for given brass thickness													extrapolated dose rate value for given brass thickness
	brass thickness (mm)	dose rate (uGray/s)												Al thickness (mm)	dose rate (uGray/s)
	0.1	1765.11												0	3831.44
reference configuration	100	W	250 mm source-object distance										reference configuration	100	W	250 mm source-object distance
		brass thickness					polynomial regression for all energies extrapolation y=ax2+bx+x								Aluminium filter				polynomial regression for all energies extrapolation y=ax2+bx+x
		0	0.25	0.5	1										0	1
reference measurements kV	50	2913.33	132.8	26.4	0		brass thickness	a	b	c			reference measurements kV	50	2913.33	1393.33			Al thickness	a	b	c
	100	4236	796.8	431.1	197.7		0	-0.0911524	37.3793	1305.05				100	4236	2628			0	-0.0911524	37.3793	1305.05
	130	4602	1229	784.2	433.8		0.25	-0.00178908	13.9607	-565.246				130	4602	3086			1	-0.0683452	33.3033	-80.9682
	150	4781	1494	994.5	608.7		0.5	0.0161972	6.43047	-343.903				150	4781	3323
	200	5165	2152	1584	1091		1	0.0276389	0.460926	-99.8395				200	5165	3865
extrapolated results for given energy			energy (kV)										extrapolated results for given energy			energy (kV)
	brass filter	thick^(1/3)	160												Al thick	160
	0	0	4952.24				polynomial regression for all brass thickness extrapolations								0	4952.24			linear regression for all Al thickness
	0.25	0.629961	1622.67					a	b	c					1	3497.93				a	b
	0.5	0.793701	1099.62					2760.37	-7034.64	4952.71										-1454.32	4952.24
	1	1	681.464
																		NOT ACCURATE, MORE CALIBRATION POINTS ARE NECESSARY
extrapolated dose rate value for given brass thickness													extrapolated dose rate value for given brass thickness
	brass thickness (mm)	dose rate (uGray/s)												Al thickness (mm)	dose rate (uGray/s)
	0.1	2282.22												0	4952.24
