# Supplementary material for: Effect of X-ray irradiation on ancient DNA in sub-fossil bones – Guidelines for safe X-ray imaging
Source: Sci Rep. 2016 Sep 12;6:32969. doi: 10.1038/srep32969 (PMC5018823; doi:10.1038/srep32969)
Supplement: Supplementary Table 6 [file srep32969-s7.xls]

## Sheet: Extreme Irradiation
DNA Quantitation after Extreme Irradiation at 170 kGy (Figure 1.)
Mean Lib A / Lib B (Copies / µl)
	Sample 1	Sample 2	Sample 3	Sample 4	Sample 5	Sample 6	Sample 7	Sample 8	Sample 9	Sample 10	Sample 11
no scan	2020000000	4.11589e+08	4.78624e+10	3.38775e+10	4.25202e+09	1.41454e+08	4.8886e+11	1.32402e+10	6.03664e+10	3.77335e+10	2.3122e+10
scan	1830000	1.36533e+07	1.63078e+07	3.82378e+06	4.52867e+06	7.83848e+06	3.35334e+08	1.40267e+07	9.64185e+06	3.23602e+08	1.19452e+09
EB	2.51513e+07	1.32451e+07	1.32451e+07	132129	164061	2.96587e+07	7.20969e+06	7.20969e+06	5.80231e+06	1.14901e+06	1.14901e+06
LB	1.39111e+07	1.89356e+07	2.18459e+07	159511	159511	3.56414e+07	5.98824e+06	5.98824e+06	6.95285e+06	3.16476e+06	3.16476e+06
Mean Stdeviation Lib A / Lib B
	Sample 1	Sample 2	Sample 3	Sample 4	Sample 5	Sample 6	Sample 7	Sample 8	Sample 9	Sample 10	Sample 11
no scan	857000000	3.86485e+07	1.65893e+10	9.53432e+09	1.02406e+09	4.0741e+07	2.53014e+09	2.37067e+07	2.80719e+08	5.58036e+09	8.12826e+09
scan	1310000	2.92251e+06	5.93519e+06	2.41216e+06	18292	6.3196e+06	165377	6758.75	54301.6	2.32338e+08	1.63563e+08
EB	2.51513e+07	3.54547e+06	3.54547e+06	99487	63743	2.51513e+07	756173	756173	206348	1.13901e+06	1.13901e+06
LB	1.39111e+07	4.13963e+06	6.09627e+06	159411	159411	2.3329e+06	2.19569e+06	2.19569e+06	1.01964e+06	3.15476e+06	3.15476e+06

## Sheet: Exposure Time
Exposure Time Series (cumulative X-ray dose from 0 Gy - 93.72 kGy)			ou
	Normalised Quantitation (Figure 2.)				Normalised Fragment Length Total DNA (Figure 3 a.)					Normalised Fragment Length Total DNA (Figure 3 a.)					Normalised Fragment Length Endogenous DNA (Figure 3 b.)						Normalised Fragment Length Endogenous DNA (Figure 3 b.)						Normalised C → T Substitution Frequencies Endogenous DNA (Figure 4 b.)								Reduced C → T and G → A Substitution Frequency after Exposure (Figure 4 a.)
Exposure Time (seconds)	Radiation Dose	Mean Ratio			Radiation Dose	Mean Ratio				Radiation Dose	Lambda Ratio				Radiation Dose	Mean Ratio					Radiation Dose	Lambda Ratio					Radiation Dose	C->T Ratio							Position from 5' End	0 Gy (0 sec)	43,5 kGy (464,2 sec)		Position from 3' End	0 Gy (0 sec)	43,5 kGy (464,2 sec)
0	0	1			0	1				0	1				0	1					0	1					0	1							1	0.442972	0.325904		-25	0.0482558	0.0274054
0.1	9.372				9.372					9.372					9.372						9.372						9.372								2	0.305652	0.209162		-24	0.0514336	0.0268437
0.2	18.744				18.744					18.744					18.744						18.744						18.744								3	0.238618	0.169448		-23	0.0530892	0.0287684
0.3	28.116				28.116					28.116					28.116						28.116						28.116								4	0.193956	0.151111		-22	0.0556081	0.028016
0.4	37.488				37.488					37.488					37.488						37.488						37.488								5	0.161697	0.110387		-21	0.0604222	0.0295322
0.5	46.86				46.86					46.86					46.86						46.86						46.86								6	0.136494	0.103086		-20	0.0620888	0.0328253
0.6	56.232				56.232					56.232					56.232						56.232						56.232								7	0.106618	0.0760064		-19	0.0638352	0.0319118
0.7	65.604				65.604					65.604					65.604						65.604						65.604								8	0.095303	0.061374		-18	0.0689431	0.0408768
0.8	74.976				74.976					74.976					74.976						74.976						74.976								9	0.0815952	0.0587115		-17	0.0719718	0.0353045
0.9	84.348				84.348					84.348					84.348						84.348						84.348								10	0.0754687	0.0525825		-16	0.0732033	0.0369939
1	93.72				93.72					93.72					93.72						93.72						93.72								11	0.0628391	0.0448179		-15	0.0765222	0.0378089
1.1	103.092				103.092					103.092					103.092						103.092						103.092								12	0.0606925	0.0423881		-14	0.0826612	0.0421147
1.2	112.464				112.464					112.464					112.464						112.464						112.464								13	0.0597819	0.0417537		-13	0.0910293	0.0538761
1.3	121.836				121.836					121.836					121.836						121.836						121.836								14	0.0559488	0.0342651		-12	0.0945925	0.05849
1.4	131.208				131.208					131.208					131.208						131.208						131.208								15	0.0518042	0.0300429		-11	0.104268	0.0625959
1.5	140.58				140.58					140.58					140.58						140.58						140.58								16	0.0483072	0.0279447		-10	0.113272	0.0685013
1.6	149.952				149.952					149.952					149.952						149.952						149.952								17	0.047837	0.031636		-9	0.127134	0.0823713
1.7	159.324				159.324					159.324					159.324						159.324						159.324								18	0.0442866	0.0220978		-8	0.140483	0.0929497
1.8	168.696				168.696					168.696					168.696						168.696						168.696								19	0.0437989	0.0260107		-7	0.168109	0.0962714
1.9	178.068				178.068					178.068					178.068						178.068						178.068								20	0.0421014	0.0255807		-6	0.196075	0.12647
2	187.44				187.44					187.44					187.44						187.44						187.44								21	0.0419063	0.0243977		-5	0.227437	0.149109
2.1	196.812				196.812					196.812					196.812						196.812						196.812								22	0.0409344	0.027035		-4	0.270692	0.192367
2.2	206.184	0.689015			206.184	1.05879				206.184	1.16238				206.184	0.987922					206.184	0.970715					206.184	1.01851							23	0.0374828	0.0256864		-3	0.323473	0.225
2.3	215.556				215.556					215.556					215.556						215.556						215.556								24	0.0376993	0.021838		-2	0.38784	0.275251
2.4	224.928				224.928					224.928					224.928						224.928						224.928								25	0.0357528	0.0301329		-1	0.499876	0.379097
2.5	234.3				234.3					234.3					234.3						234.3						234.3
2.6	243.672				243.672					243.672					243.672						243.672						243.672
2.7	253.044				253.044					253.044					253.044						253.044						253.044
2.8	262.416				262.416					262.416					262.416						262.416						262.416
2.9	271.788				271.788					271.788					271.788						271.788						271.788
3	281.16				281.16					281.16					281.16						281.16						281.16
3.1	290.532				290.532					290.532					290.532						290.532						290.532
3.2	299.904				299.904					299.904					299.904						299.904						299.904
3.3	309.276				309.276					309.276					309.276						309.276						309.276
3.4	318.648				318.648					318.648					318.648						318.648						318.648
3.5	328.02				328.02					328.02					328.02						328.02						328.02
3.6	337.392				337.392					337.392					337.392						337.392						337.392
3.7	346.764				346.764					346.764					346.764						346.764						346.764
3.8	356.136				356.136					356.136					356.136						356.136						356.136
3.9	365.508				365.508					365.508					365.508						365.508						365.508
4	374.88				374.88					374.88					374.88						374.88						374.88
4.1	384.252				384.252					384.252					384.252						384.252						384.252
4.2	393.624				393.624					393.624					393.624						393.624						393.624
4.3	402.996				402.996					402.996					402.996						402.996						402.996
4.4	412.368				412.368					412.368					412.368						412.368						412.368
4.5	421.74				421.74					421.74					421.74						421.74						421.74
4.6	431.112				431.112					431.112					431.112						431.112						431.112
4.7	440.484				440.484					440.484					440.484						440.484						440.484
4.8	449.856				449.856					449.856					449.856						449.856						449.856
4.9	459.228				459.228					459.228					459.228						459.228						459.228
5	468.6				468.6					468.6					468.6						468.6						468.6
5.1	477.972				477.972					477.972					477.972						477.972						477.972
5.2	487.344				487.344					487.344					487.344						487.344						487.344
5.3	496.716				496.716					496.716					496.716						496.716						496.716
5.4	506.088				506.088					506.088					506.088						506.088						506.088
5.5	515.46				515.46					515.46					515.46						515.46						515.46
5.6	524.832				524.832					524.832					524.832						524.832						524.832
5.7	534.204				534.204					534.204					534.204						534.204						534.204
5.8	543.576				543.576					543.576					543.576						543.576						543.576
5.9	552.948				552.948					552.948					552.948						552.948						552.948
6	562.32				562.32					562.32					562.32						562.32						562.32
6.1	571.692				571.692					571.692					571.692						571.692						571.692
6.2	581.064				581.064					581.064					581.064						581.064						581.064
6.3	590.436				590.436					590.436					590.436						590.436						590.436
6.4	599.808				599.808					599.808					599.808						599.808						599.808
6.5	609.18				609.18					609.18					609.18						609.18						609.18
6.6	618.552				618.552					618.552					618.552						618.552						618.552
6.7	627.924				627.924					627.924					627.924						627.924						627.924
6.8	637.296				637.296					637.296					637.296						637.296						637.296
6.9	646.668				646.668					646.668					646.668						646.668						646.668
7	656.04				656.04					656.04					656.04						656.04						656.04
7.1	665.412				665.412					665.412					665.412						665.412						665.412
7.2	674.784				674.784					674.784					674.784						674.784						674.784
7.3	684.156				684.156					684.156					684.156						684.156						684.156
7.4	693.528				693.528					693.528					693.528						693.528						693.528
7.5	702.9				702.9					702.9					702.9						702.9						702.9
7.6	712.272				712.272					712.272					712.272						712.272						712.272
7.7	721.644				721.644					721.644					721.644						721.644						721.644
7.8	731.016				731.016					731.016					731.016						731.016						731.016
7.9	740.388				740.388					740.388					740.388						740.388						740.388
8	749.76				749.76					749.76					749.76						749.76						749.76
8.1	759.132				759.132					759.132					759.132						759.132						759.132
8.2	768.504				768.504					768.504					768.504						768.504						768.504
8.3	777.876				777.876					777.876					777.876						777.876						777.876
8.4	787.248				787.248					787.248					787.248						787.248						787.248
8.5	796.62				796.62					796.62					796.62						796.62						796.62
8.6	805.992				805.992					805.992					805.992						805.992						805.992
8.7	815.364				815.364					815.364					815.364						815.364						815.364
8.8	824.736				824.736					824.736					824.736						824.736						824.736
8.9	834.108				834.108					834.108					834.108						834.108						834.108
9	843.48				843.48					843.48					843.48						843.48						843.48
9.1	852.852				852.852					852.852					852.852						852.852						852.852
9.2	862.224				862.224					862.224					862.224						862.224						862.224
9.3	871.596				871.596					871.596					871.596						871.596						871.596
9.4	880.968				880.968					880.968					880.968						880.968						880.968
9.5	890.34				890.34					890.34					890.34						890.34						890.34
9.6	899.712				899.712					899.712					899.712						899.712						899.712
9.7	909.084				909.084					909.084					909.084						909.084						909.084
9.8	918.456				918.456					918.456					918.456						918.456						918.456
9.9	927.828				927.828					927.828					927.828						927.828						927.828
10	937.2	0.841991			937.2	1.03044				937.2	1.062				937.2	1.04544					937.2	0.970712					937.2	0.993597
10.1	946.572				946.572					946.572					946.572						946.572						946.572
10.2	955.944				955.944					955.944					955.944						955.944						955.944
10.3	965.316				965.316					965.316					965.316						965.316						965.316
10.4	974.688				974.688					974.688					974.688						974.688						974.688
10.5	984.06				984.06					984.06					984.06						984.06						984.06
10.6	993.432				993.432					993.432					993.432						993.432						993.432
10.7	1002.8				1002.8					1002.8					1002.8						1002.8						1002.8
10.8	1012.18				1012.18					1012.18					1012.18						1012.18						1012.18
10.9	1021.55				1021.55					1021.55					1021.55						1021.55						1021.55
11	1030.92				1030.92					1030.92					1030.92						1030.92						1030.92
11.1	1040.29				1040.29					1040.29					1040.29						1040.29						1040.29
11.2	1049.66				1049.66					1049.66					1049.66						1049.66						1049.66
11.3	1059.04				1059.04					1059.04					1059.04						1059.04						1059.04
11.4	1068.41				1068.41					1068.41					1068.41						1068.41						1068.41
11.5	1077.78				1077.78					1077.78					1077.78						1077.78						1077.78
11.6	1087.15				1087.15					1087.15					1087.15						1087.15						1087.15
11.7	1096.52				1096.52					1096.52					1096.52						1096.52						1096.52
11.8	1105.9				1105.9					1105.9					1105.9						1105.9						1105.9
11.9	1115.27				1115.27					1115.27					1115.27						1115.27						1115.27
12	1124.64				1124.64					1124.64					1124.64						1124.64						1124.64
12.1	1134.01				1134.01					1134.01					1134.01						1134.01						1134.01
12.2	1143.38				1143.38					1143.38					1143.38						1143.38						1143.38
12.3	1152.76				1152.76					1152.76					1152.76						1152.76						1152.76
12.4	1162.13				1162.13					1162.13					1162.13						1162.13						1162.13
12.5	1171.5				1171.5					1171.5					1171.5						1171.5						1171.5
12.6	1180.87				1180.87					1180.87					1180.87						1180.87						1180.87
12.7	1190.24				1190.24					1190.24					1190.24						1190.24						1190.24
12.8	1199.62				1199.62					1199.62					1199.62						1199.62						1199.62
12.9	1208.99				1208.99					1208.99					1208.99						1208.99						1208.99
13	1218.36				1218.36					1218.36					1218.36						1218.36						1218.36
13.1	1227.73				1227.73					1227.73					1227.73						1227.73						1227.73
13.2	1237.1				1237.1					1237.1					1237.1						1237.1						1237.1
13.3	1246.48				1246.48					1246.48					1246.48						1246.48						1246.48
13.4	1255.85				1255.85					1255.85					1255.85						1255.85						1255.85
13.5	1265.22				1265.22					1265.22					1265.22						1265.22						1265.22
13.6	1274.59				1274.59					1274.59					1274.59						1274.59						1274.59
13.7	1283.96				1283.96					1283.96					1283.96						1283.96						1283.96
13.8	1293.34				1293.34					1293.34					1293.34						1293.34						1293.34
13.9	1302.71				1302.71					1302.71					1302.71						1302.71						1302.71
14	1312.08				1312.08					1312.08					1312.08						1312.08						1312.08
14.1	1321.45				1321.45					1321.45					1321.45						1321.45						1321.45
14.2	1330.82				1330.82					1330.82					1330.82						1330.82						1330.82
14.3	1340.2				1340.2					1340.2					1340.2						1340.2						1340.2
14.4	1349.57				1349.57					1349.57					1349.57						1349.57						1349.57
14.5	1358.94				1358.94					1358.94					1358.94						1358.94						1358.94
14.6	1368.31				1368.31					1368.31					1368.31						1368.31						1368.31
14.7	1377.68				1377.68					1377.68					1377.68						1377.68						1377.68
14.8	1387.06				1387.06					1387.06					1387.06						1387.06						1387.06
14.9	1396.43				1396.43					1396.43					1396.43						1396.43						1396.43
15	1405.8				1405.8					1405.8					1405.8						1405.8						1405.8
15.1	1415.17				1415.17					1415.17					1415.17						1415.17						1415.17
15.2	1424.54				1424.54					1424.54					1424.54						1424.54						1424.54
15.3	1433.92				1433.92					1433.92					1433.92						1433.92						1433.92
15.4	1443.29				1443.29					1443.29					1443.29						1443.29						1443.29
15.5	1452.66				1452.66					1452.66					1452.66						1452.66						1452.66
15.6	1462.03				1462.03					1462.03					1462.03						1462.03						1462.03
15.7	1471.4				1471.4					1471.4					1471.4						1471.4						1471.4
15.8	1480.78				1480.78					1480.78					1480.78						1480.78						1480.78
15.9	1490.15				1490.15					1490.15					1490.15						1490.15						1490.15
16	1499.52				1499.52					1499.52					1499.52						1499.52						1499.52
16.1	1508.89				1508.89					1508.89					1508.89						1508.89						1508.89
16.2	1518.26				1518.26					1518.26					1518.26						1518.26						1518.26
16.3	1527.64				1527.64					1527.64					1527.64						1527.64						1527.64
16.4	1537.01				1537.01					1537.01					1537.01						1537.01						1537.01
16.5	1546.38				1546.38					1546.38					1546.38						1546.38						1546.38
16.6	1555.75				1555.75					1555.75					1555.75						1555.75						1555.75
16.7	1565.12				1565.12					1565.12					1565.12						1565.12						1565.12
16.8	1574.5				1574.5					1574.5					1574.5						1574.5						1574.5
16.9	1583.87				1583.87					1583.87					1583.87						1583.87						1583.87
17	1593.24				1593.24					1593.24					1593.24						1593.24						1593.24
17.1	1602.61				1602.61					1602.61					1602.61						1602.61						1602.61
17.2	1611.98				1611.98					1611.98					1611.98						1611.98						1611.98
17.3	1621.36				1621.36					1621.36					1621.36						1621.36						1621.36
17.4	1630.73				1630.73					1630.73					1630.73						1630.73						1630.73
17.5	1640.1				1640.1					1640.1					1640.1						1640.1						1640.1
17.6	1649.47				1649.47					1649.47					1649.47						1649.47						1649.47
17.7	1658.84				1658.84					1658.84					1658.84						1658.84						1658.84
17.8	1668.22				1668.22					1668.22					1668.22						1668.22						1668.22
17.9	1677.59				1677.59					1677.59					1677.59						1677.59						1677.59
18	1686.96				1686.96					1686.96					1686.96						1686.96						1686.96
18.1	1696.33				1696.33					1696.33					1696.33						1696.33						1696.33
18.2	1705.7				1705.7					1705.7					1705.7						1705.7						1705.7
18.3	1715.08				1715.08					1715.08					1715.08						1715.08						1715.08
18.4	1724.45				1724.45					1724.45					1724.45						1724.45						1724.45
18.5	1733.82				1733.82					1733.82					1733.82						1733.82						1733.82
18.6	1743.19				1743.19					1743.19					1743.19						1743.19						1743.19
18.7	1752.56				1752.56					1752.56					1752.56						1752.56						1752.56
18.8	1761.94				1761.94					1761.94					1761.94						1761.94						1761.94
18.9	1771.31				1771.31					1771.31					1771.31						1771.31						1771.31
19	1780.68				1780.68					1780.68					1780.68						1780.68						1780.68
19.1	1790.05				1790.05					1790.05					1790.05						1790.05						1790.05
19.2	1799.42				1799.42					1799.42					1799.42						1799.42						1799.42
19.3	1808.8				1808.8					1808.8					1808.8						1808.8						1808.8
19.4	1818.17				1818.17					1818.17					1818.17						1818.17						1818.17
19.5	1827.54				1827.54					1827.54					1827.54						1827.54						1827.54
19.6	1836.91				1836.91					1836.91					1836.91						1836.91						1836.91
19.7	1846.28				1846.28					1846.28					1846.28						1846.28						1846.28
19.8	1855.66				1855.66					1855.66					1855.66						1855.66						1855.66
19.9	1865.03				1865.03					1865.03					1865.03						1865.03						1865.03
20	1874.4				1874.4					1874.4					1874.4						1874.4						1874.4
20.1	1883.77				1883.77					1883.77					1883.77						1883.77						1883.77
20.2	1893.14				1893.14					1893.14					1893.14						1893.14						1893.14
20.3	1902.52				1902.52					1902.52					1902.52						1902.52						1902.52
20.4	1911.89				1911.89					1911.89					1911.89						1911.89						1911.89
20.5	1921.26				1921.26					1921.26					1921.26						1921.26						1921.26
20.6	1930.63				1930.63					1930.63					1930.63						1930.63						1930.63
20.7	1940				1940					1940					1940						1940						1940
20.8	1949.38				1949.38					1949.38					1949.38						1949.38						1949.38
20.9	1958.75				1958.75					1958.75					1958.75						1958.75						1958.75
21	1968.12				1968.12					1968.12					1968.12						1968.12						1968.12
21.1	1977.49				1977.49					1977.49					1977.49						1977.49						1977.49
21.2	1986.86				1986.86					1986.86					1986.86						1986.86						1986.86
21.3	1996.24				1996.24					1996.24					1996.24						1996.24						1996.24
21.4	2005.61				2005.61					2005.61					2005.61						2005.61						2005.61
21.5	2014.98	0.698092			2014.98	0.999073				2014.98	0.934098				2014.98	1.00014					2014.98	0.987661					2014.98	0.982502
21.6	2024.35				2024.35					2024.35					2024.35						2024.35						2024.35
21.7	2033.72				2033.72					2033.72					2033.72						2033.72						2033.72
21.8	2043.1				2043.1					2043.1					2043.1						2043.1						2043.1
21.9	2052.47				2052.47					2052.47					2052.47						2052.47						2052.47
22	2061.84				2061.84					2061.84					2061.84						2061.84						2061.84
22.1	2071.21				2071.21					2071.21					2071.21						2071.21						2071.21
22.2	2080.58				2080.58					2080.58					2080.58						2080.58						2080.58
22.3	2089.96				2089.96					2089.96					2089.96						2089.96						2089.96
22.4	2099.33				2099.33					2099.33					2099.33						2099.33						2099.33
22.5	2108.7				2108.7					2108.7					2108.7						2108.7						2108.7
22.6	2118.07				2118.07					2118.07					2118.07						2118.07						2118.07
22.7	2127.44				2127.44					2127.44					2127.44						2127.44						2127.44
22.8	2136.82				2136.82					2136.82					2136.82						2136.82						2136.82
22.9	2146.19				2146.19					2146.19					2146.19						2146.19						2146.19
23	2155.56				2155.56					2155.56					2155.56						2155.56						2155.56
23.1	2164.93				2164.93					2164.93					2164.93						2164.93						2164.93
23.2	2174.3				2174.3					2174.3					2174.3						2174.3						2174.3
23.3	2183.68				2183.68					2183.68					2183.68						2183.68						2183.68
23.4	2193.05				2193.05					2193.05					2193.05						2193.05						2193.05
23.5	2202.42				2202.42					2202.42					2202.42						2202.42						2202.42
23.6	2211.79				2211.79					2211.79					2211.79						2211.79						2211.79
23.7	2221.16				2221.16					2221.16					2221.16						2221.16						2221.16
23.8	2230.54				2230.54					2230.54					2230.54						2230.54						2230.54
23.9	2239.91				2239.91					2239.91					2239.91						2239.91						2239.91
24	2249.28				2249.28					2249.28					2249.28						2249.28						2249.28
24.1	2258.65				2258.65					2258.65					2258.65						2258.65						2258.65
24.2	2268.02				2268.02					2268.02					2268.02						2268.02						2268.02
24.3	2277.4				2277.4					2277.4					2277.4						2277.4						2277.4
24.4	2286.77				2286.77					2286.77					2286.77						2286.77						2286.77
24.5	2296.14				2296.14					2296.14					2296.14						2296.14						2296.14
24.6	2305.51				2305.51					2305.51					2305.51						2305.51						2305.51
24.7	2314.88				2314.88					2314.88					2314.88						2314.88						2314.88
24.8	2324.26				2324.26					2324.26					2324.26						2324.26						2324.26
24.9	2333.63				2333.63					2333.63					2333.63						2333.63						2333.63
25	2343				2343					2343					2343						2343						2343
25.1	2352.37				2352.37					2352.37					2352.37						2352.37						2352.37
25.2	2361.74				2361.74					2361.74					2361.74						2361.74						2361.74
25.3	2371.12				2371.12					2371.12					2371.12						2371.12						2371.12
25.4	2380.49				2380.49					2380.49					2380.49						2380.49						2380.49
25.5	2389.86				2389.86					2389.86					2389.86						2389.86						2389.86
25.6	2399.23				2399.23					2399.23					2399.23						2399.23						2399.23
25.7	2408.6				2408.6					2408.6					2408.6						2408.6						2408.6
25.8	2417.98				2417.98					2417.98					2417.98						2417.98						2417.98
25.9	2427.35				2427.35					2427.35					2427.35						2427.35						2427.35
26	2436.72				2436.72					2436.72					2436.72						2436.72						2436.72
26.1	2446.09				2446.09					2446.09					2446.09						2446.09						2446.09
26.2	2455.46				2455.46					2455.46					2455.46						2455.46						2455.46
26.3	2464.84				2464.84					2464.84					2464.84						2464.84						2464.84
26.4	2474.21				2474.21					2474.21					2474.21						2474.21						2474.21
26.5	2483.58				2483.58					2483.58					2483.58						2483.58						2483.58
26.6	2492.95				2492.95					2492.95					2492.95						2492.95						2492.95
26.7	2502.32				2502.32					2502.32					2502.32						2502.32						2502.32
26.8	2511.7				2511.7					2511.7					2511.7						2511.7						2511.7
26.9	2521.07				2521.07					2521.07					2521.07						2521.07						2521.07
27	2530.44				2530.44					2530.44					2530.44						2530.44						2530.44
27.1	2539.81				2539.81					2539.81					2539.81						2539.81						2539.81
27.2	2549.18				2549.18					2549.18					2549.18						2549.18						2549.18
27.3	2558.56				2558.56					2558.56					2558.56						2558.56						2558.56
27.4	2567.93				2567.93					2567.93					2567.93						2567.93						2567.93
27.5	2577.3				2577.3					2577.3					2577.3						2577.3						2577.3
27.6	2586.67				2586.67					2586.67					2586.67						2586.67						2586.67
27.7	2596.04				2596.04					2596.04					2596.04						2596.04						2596.04
27.8	2605.42				2605.42					2605.42					2605.42						2605.42						2605.42
27.9	2614.79				2614.79					2614.79					2614.79						2614.79						2614.79
28	2624.16				2624.16					2624.16					2624.16						2624.16						2624.16
28.1	2633.53				2633.53					2633.53					2633.53						2633.53						2633.53
28.2	2642.9				2642.9					2642.9					2642.9						2642.9						2642.9
28.3	2652.28				2652.28					2652.28					2652.28						2652.28						2652.28
28.4	2661.65				2661.65					2661.65					2661.65						2661.65						2661.65
28.5	2671.02				2671.02					2671.02					2671.02						2671.02						2671.02
28.6	2680.39				2680.39					2680.39					2680.39						2680.39						2680.39
28.7	2689.76				2689.76					2689.76					2689.76						2689.76						2689.76
28.8	2699.14				2699.14					2699.14					2699.14						2699.14						2699.14
28.9	2708.51				2708.51					2708.51					2708.51						2708.51						2708.51
29	2717.88				2717.88					2717.88					2717.88						2717.88						2717.88
29.1	2727.25				2727.25					2727.25					2727.25						2727.25						2727.25
29.2	2736.62				2736.62					2736.62					2736.62						2736.62						2736.62
29.3	2746				2746					2746					2746						2746						2746
29.4	2755.37				2755.37					2755.37					2755.37						2755.37						2755.37
29.5	2764.74				2764.74					2764.74					2764.74						2764.74						2764.74
29.6	2774.11				2774.11					2774.11					2774.11						2774.11						2774.11
29.7	2783.48				2783.48					2783.48					2783.48						2783.48						2783.48
29.8	2792.86				2792.86					2792.86					2792.86						2792.86						2792.86
29.9	2802.23				2802.23					2802.23					2802.23						2802.23						2802.23
30	2811.6				2811.6					2811.6					2811.6						2811.6						2811.6
30.1	2820.97				2820.97					2820.97					2820.97						2820.97						2820.97
30.2	2830.34				2830.34					2830.34					2830.34						2830.34						2830.34
30.3	2839.72				2839.72					2839.72					2839.72						2839.72						2839.72
30.4	2849.09				2849.09					2849.09					2849.09						2849.09						2849.09
30.5	2858.46				2858.46					2858.46					2858.46						2858.46						2858.46
30.6	2867.83				2867.83					2867.83					2867.83						2867.83						2867.83
30.7	2877.2				2877.2					2877.2					2877.2						2877.2						2877.2
30.8	2886.58				2886.58					2886.58					2886.58						2886.58						2886.58
30.9	2895.95				2895.95					2895.95					2895.95						2895.95						2895.95
31	2905.32				2905.32					2905.32					2905.32						2905.32						2905.32
31.1	2914.69				2914.69					2914.69					2914.69						2914.69						2914.69
31.2	2924.06				2924.06					2924.06					2924.06						2924.06						2924.06
31.3	2933.44				2933.44					2933.44					2933.44						2933.44						2933.44
31.4	2942.81				2942.81					2942.81					2942.81						2942.81						2942.81
31.5	2952.18				2952.18					2952.18					2952.18						2952.18						2952.18
31.6	2961.55				2961.55					2961.55					2961.55						2961.55						2961.55
31.7	2970.92				2970.92					2970.92					2970.92						2970.92						2970.92
31.8	2980.3				2980.3					2980.3					2980.3						2980.3						2980.3
31.9	2989.67				2989.67					2989.67					2989.67						2989.67						2989.67
32	2999.04				2999.04					2999.04					2999.04						2999.04						2999.04
32.1	3008.41				3008.41					3008.41					3008.41						3008.41						3008.41
32.2	3017.78				3017.78					3017.78					3017.78						3017.78						3017.78
32.3	3027.16				3027.16					3027.16					3027.16						3027.16						3027.16
32.4	3036.53				3036.53					3036.53					3036.53						3036.53						3036.53
32.5	3045.9				3045.9					3045.9					3045.9						3045.9						3045.9
32.6	3055.27				3055.27					3055.27					3055.27						3055.27						3055.27
32.7	3064.64				3064.64					3064.64					3064.64						3064.64						3064.64
32.8	3074.02				3074.02					3074.02					3074.02						3074.02						3074.02
32.9	3083.39				3083.39					3083.39					3083.39						3083.39						3083.39
33	3092.76				3092.76					3092.76					3092.76						3092.76						3092.76
33.1	3102.13				3102.13					3102.13					3102.13						3102.13						3102.13
33.2	3111.5				3111.5					3111.5					3111.5						3111.5						3111.5
33.3	3120.88				3120.88					3120.88					3120.88						3120.88						3120.88
33.4	3130.25				3130.25					3130.25					3130.25						3130.25						3130.25
33.5	3139.62				3139.62					3139.62					3139.62						3139.62						3139.62
33.6	3148.99				3148.99					3148.99					3148.99						3148.99						3148.99
33.7	3158.36				3158.36					3158.36					3158.36						3158.36						3158.36
33.8	3167.74				3167.74					3167.74					3167.74						3167.74						3167.74
33.9	3177.11				3177.11					3177.11					3177.11						3177.11						3177.11
34	3186.48				3186.48					3186.48					3186.48						3186.48						3186.48
34.1	3195.85				3195.85					3195.85					3195.85						3195.85						3195.85
34.2	3205.22				3205.22					3205.22					3205.22						3205.22						3205.22
34.3	3214.6				3214.6					3214.6					3214.6						3214.6						3214.6
34.4	3223.97				3223.97					3223.97					3223.97						3223.97						3223.97
34.5	3233.34				3233.34					3233.34					3233.34						3233.34						3233.34
34.6	3242.71				3242.71					3242.71					3242.71						3242.71						3242.71
34.7	3252.08				3252.08					3252.08					3252.08						3252.08						3252.08
34.8	3261.46				3261.46					3261.46					3261.46						3261.46						3261.46
34.9	3270.83				3270.83					3270.83					3270.83						3270.83						3270.83
35	3280.2				3280.2					3280.2					3280.2						3280.2						3280.2
35.1	3289.57				3289.57					3289.57					3289.57						3289.57						3289.57
35.2	3298.94				3298.94					3298.94					3298.94						3298.94						3298.94
35.3	3308.32				3308.32					3308.32					3308.32						3308.32						3308.32
35.4	3317.69				3317.69					3317.69					3317.69						3317.69						3317.69
35.5	3327.06				3327.06					3327.06					3327.06						3327.06						3327.06
35.6	3336.43				3336.43					3336.43					3336.43						3336.43						3336.43
35.7	3345.8				3345.8					3345.8					3345.8						3345.8						3345.8
35.8	3355.18				3355.18					3355.18					3355.18						3355.18						3355.18
35.9	3364.55				3364.55					3364.55					3364.55						3364.55						3364.55
36	3373.92				3373.92					3373.92					3373.92						3373.92						3373.92
36.1	3383.29				3383.29					3383.29					3383.29						3383.29						3383.29
36.2	3392.66				3392.66					3392.66					3392.66						3392.66						3392.66
36.3	3402.04				3402.04					3402.04					3402.04						3402.04						3402.04
36.4	3411.41				3411.41					3411.41					3411.41						3411.41						3411.41
36.5	3420.78				3420.78					3420.78					3420.78						3420.78						3420.78
36.6	3430.15				3430.15					3430.15					3430.15						3430.15						3430.15
36.7	3439.52				3439.52					3439.52					3439.52						3439.52						3439.52
36.8	3448.9				3448.9					3448.9					3448.9						3448.9						3448.9
36.9	3458.27				3458.27					3458.27					3458.27						3458.27						3458.27
37	3467.64				3467.64					3467.64					3467.64						3467.64						3467.64
37.1	3477.01				3477.01					3477.01					3477.01						3477.01						3477.01
37.2	3486.38				3486.38					3486.38					3486.38						3486.38						3486.38
37.3	3495.76				3495.76					3495.76					3495.76						3495.76						3495.76
37.4	3505.13				3505.13					3505.13					3505.13						3505.13						3505.13
37.5	3514.5				3514.5					3514.5					3514.5						3514.5						3514.5
37.6	3523.87				3523.87					3523.87					3523.87						3523.87						3523.87
37.7	3533.24				3533.24					3533.24					3533.24						3533.24						3533.24
37.8	3542.62				3542.62					3542.62					3542.62						3542.62						3542.62
37.9	3551.99				3551.99					3551.99					3551.99						3551.99						3551.99
38	3561.36				3561.36					3561.36					3561.36						3561.36						3561.36
38.1	3570.73				3570.73					3570.73					3570.73						3570.73						3570.73
38.2	3580.1				3580.1					3580.1					3580.1						3580.1						3580.1
38.3	3589.48				3589.48					3589.48					3589.48						3589.48						3589.48
38.4	3598.85				3598.85					3598.85					3598.85						3598.85						3598.85
38.5	3608.22				3608.22					3608.22					3608.22						3608.22						3608.22
38.6	3617.59				3617.59					3617.59					3617.59						3617.59						3617.59
38.7	3626.96				3626.96					3626.96					3626.96						3626.96						3626.96
38.8	3636.34				3636.34					3636.34					3636.34						3636.34						3636.34
38.9	3645.71				3645.71					3645.71					3645.71						3645.71						3645.71
39	3655.08				3655.08					3655.08					3655.08						3655.08						3655.08
39.1	3664.45				3664.45					3664.45					3664.45						3664.45						3664.45
39.2	3673.82				3673.82					3673.82					3673.82						3673.82						3673.82
39.3	3683.2				3683.2					3683.2					3683.2						3683.2						3683.2
39.4	3692.57				3692.57					3692.57					3692.57						3692.57						3692.57
39.5	3701.94				3701.94					3701.94					3701.94						3701.94						3701.94
39.6	3711.31				3711.31					3711.31					3711.31						3711.31						3711.31
39.7	3720.68				3720.68					3720.68					3720.68						3720.68						3720.68
39.8	3730.06				3730.06					3730.06					3730.06						3730.06						3730.06
39.9	3739.43				3739.43					3739.43					3739.43						3739.43						3739.43
40	3748.8				3748.8					3748.8					3748.8						3748.8						3748.8
40.1	3758.17				3758.17					3758.17					3758.17						3758.17						3758.17
40.2	3767.54				3767.54					3767.54					3767.54						3767.54						3767.54
40.3	3776.92				3776.92					3776.92					3776.92						3776.92						3776.92
40.4	3786.29				3786.29					3786.29					3786.29						3786.29						3786.29
40.5	3795.66				3795.66					3795.66					3795.66						3795.66						3795.66
40.6	3805.03				3805.03					3805.03					3805.03						3805.03						3805.03
40.7	3814.4				3814.4					3814.4					3814.4						3814.4						3814.4
40.8	3823.78				3823.78					3823.78					3823.78						3823.78						3823.78
40.9	3833.15				3833.15					3833.15					3833.15						3833.15						3833.15
41	3842.52				3842.52					3842.52					3842.52						3842.52						3842.52
41.1	3851.89				3851.89					3851.89					3851.89						3851.89						3851.89
41.2	3861.26				3861.26					3861.26					3861.26						3861.26						3861.26
41.3	3870.64				3870.64					3870.64					3870.64						3870.64						3870.64
41.4	3880.01				3880.01					3880.01					3880.01						3880.01						3880.01
41.5	3889.38				3889.38					3889.38					3889.38						3889.38						3889.38
41.6	3898.75				3898.75					3898.75					3898.75						3898.75						3898.75
41.7	3908.12				3908.12					3908.12					3908.12						3908.12						3908.12
41.8	3917.5				3917.5					3917.5					3917.5						3917.5						3917.5
41.9	3926.87				3926.87					3926.87					3926.87						3926.87						3926.87
42	3936.24				3936.24					3936.24					3936.24						3936.24						3936.24
42.1	3945.61				3945.61					3945.61					3945.61						3945.61						3945.61
42.2	3954.98				3954.98					3954.98					3954.98						3954.98						3954.98
42.3	3964.36				3964.36					3964.36					3964.36						3964.36						3964.36
42.4	3973.73				3973.73					3973.73					3973.73						3973.73						3973.73
42.5	3983.1				3983.1					3983.1					3983.1						3983.1						3983.1
42.6	3992.47				3992.47					3992.47					3992.47						3992.47						3992.47
42.7	4001.84				4001.84					4001.84					4001.84						4001.84						4001.84
42.8	4011.22				4011.22					4011.22					4011.22						4011.22						4011.22
42.9	4020.59				4020.59					4020.59					4020.59						4020.59						4020.59
43	4029.96				4029.96					4029.96					4029.96						4029.96						4029.96
43.1	4039.33				4039.33					4039.33					4039.33						4039.33						4039.33
43.2	4048.7				4048.7					4048.7					4048.7						4048.7						4048.7
43.3	4058.08				4058.08					4058.08					4058.08						4058.08						4058.08
43.4	4067.45				4067.45					4067.45					4067.45						4067.45						4067.45
43.5	4076.82				4076.82					4076.82					4076.82						4076.82						4076.82
43.6	4086.19				4086.19					4086.19					4086.19						4086.19						4086.19
43.7	4095.56				4095.56					4095.56					4095.56						4095.56						4095.56
43.8	4104.94				4104.94					4104.94					4104.94						4104.94						4104.94
43.9	4114.31				4114.31					4114.31					4114.31						4114.31						4114.31
44	4123.68				4123.68					4123.68					4123.68						4123.68						4123.68
44.1	4133.05				4133.05					4133.05					4133.05						4133.05						4133.05
44.2	4142.42				4142.42					4142.42					4142.42						4142.42						4142.42
44.3	4151.8				4151.8					4151.8					4151.8						4151.8						4151.8
44.4	4161.17				4161.17					4161.17					4161.17						4161.17						4161.17
44.5	4170.54				4170.54					4170.54					4170.54						4170.54						4170.54
44.6	4179.91				4179.91					4179.91					4179.91						4179.91						4179.91
44.7	4189.28				4189.28					4189.28					4189.28						4189.28						4189.28
44.8	4198.66				4198.66					4198.66					4198.66						4198.66						4198.66
44.9	4208.03				4208.03					4208.03					4208.03						4208.03						4208.03
45	4217.4				4217.4					4217.4					4217.4						4217.4						4217.4
45.1	4226.77				4226.77					4226.77					4226.77						4226.77						4226.77
45.2	4236.14				4236.14					4236.14					4236.14						4236.14						4236.14
45.3	4245.52				4245.52					4245.52					4245.52						4245.52						4245.52
45.4	4254.89				4254.89					4254.89					4254.89						4254.89						4254.89
45.5	4264.26				4264.26					4264.26					4264.26						4264.26						4264.26
45.6	4273.63				4273.63					4273.63					4273.63						4273.63						4273.63
45.7	4283				4283					4283					4283						4283						4283
45.8	4292.38				4292.38					4292.38					4292.38						4292.38						4292.38
45.9	4301.75				4301.75					4301.75					4301.75						4301.75						4301.75
46	4311.12				4311.12					4311.12					4311.12						4311.12						4311.12
46.1	4320.49				4320.49					4320.49					4320.49						4320.49						4320.49
46.2	4329.86				4329.86					4329.86					4329.86						4329.86						4329.86
46.3	4339.24				4339.24					4339.24					4339.24						4339.24						4339.24
46.4	4348.61	0.864552			4348.61	1.00212				4348.61	0.90095				4348.61	1.01628					4348.61	0.992638					4348.61	0.895085
46.5	4357.98				4357.98					4357.98					4357.98						4357.98						4357.98
46.6	4367.35				4367.35					4367.35					4367.35						4367.35						4367.35
46.7	4376.72				4376.72					4376.72					4376.72						4376.72						4376.72
46.8	4386.1				4386.1					4386.1					4386.1						4386.1						4386.1
46.9	4395.47				4395.47					4395.47					4395.47						4395.47						4395.47
47	4404.84				4404.84					4404.84					4404.84						4404.84						4404.84
47.1	4414.21				4414.21					4414.21					4414.21						4414.21						4414.21
47.2	4423.58				4423.58					4423.58					4423.58						4423.58						4423.58
47.3	4432.96				4432.96					4432.96					4432.96						4432.96						4432.96
47.4	4442.33				4442.33					4442.33					4442.33						4442.33						4442.33
47.5	4451.7				4451.7					4451.7					4451.7						4451.7						4451.7
47.6	4461.07				4461.07					4461.07					4461.07						4461.07						4461.07
47.7	4470.44				4470.44					4470.44					4470.44						4470.44						4470.44
47.8	4479.82				4479.82					4479.82					4479.82						4479.82						4479.82
47.9	4489.19				4489.19					4489.19					4489.19						4489.19						4489.19
48	4498.56				4498.56					4498.56					4498.56						4498.56						4498.56
48.1	4507.93				4507.93					4507.93					4507.93						4507.93						4507.93
48.2	4517.3				4517.3					4517.3					4517.3						4517.3						4517.3
48.3	4526.68				4526.68					4526.68					4526.68						4526.68						4526.68
48.4	4536.05				4536.05					4536.05					4536.05						4536.05						4536.05
48.5	4545.42				4545.42					4545.42					4545.42						4545.42						4545.42
48.6	4554.79				4554.79					4554.79					4554.79						4554.79						4554.79
48.7	4564.16				4564.16					4564.16					4564.16						4564.16						4564.16
48.8	4573.54				4573.54					4573.54					4573.54						4573.54						4573.54
48.9	4582.91				4582.91					4582.91					4582.91						4582.91						4582.91
49	4592.28				4592.28					4592.28					4592.28						4592.28						4592.28
49.1	4601.65				4601.65					4601.65					4601.65						4601.65						4601.65
49.2	4611.02				4611.02					4611.02					4611.02						4611.02						4611.02
49.3	4620.4				4620.4					4620.4					4620.4						4620.4						4620.4
49.4	4629.77				4629.77					4629.77					4629.77						4629.77						4629.77
49.5	4639.14				4639.14					4639.14					4639.14						4639.14						4639.14
49.6	4648.51				4648.51					4648.51					4648.51						4648.51						4648.51
49.7	4657.88				4657.88					4657.88					4657.88						4657.88						4657.88
49.8	4667.26				4667.26					4667.26					4667.26						4667.26						4667.26
49.9	4676.63				4676.63					4676.63					4676.63						4676.63						4676.63
50	4686				4686					4686					4686						4686						4686
50.1	4695.37				4695.37					4695.37					4695.37						4695.37						4695.37
50.2	4704.74				4704.74					4704.74					4704.74						4704.74						4704.74
50.3	4714.12				4714.12					4714.12					4714.12						4714.12						4714.12
50.4	4723.49				4723.49					4723.49					4723.49						4723.49						4723.49
50.5	4732.86				4732.86					4732.86					4732.86						4732.86						4732.86
50.6	4742.23				4742.23					4742.23					4742.23						4742.23						4742.23
50.7	4751.6				4751.6					4751.6					4751.6						4751.6						4751.6
50.8	4760.98				4760.98					4760.98					4760.98						4760.98						4760.98
50.9	4770.35				4770.35					4770.35					4770.35						4770.35						4770.35
51	4779.72				4779.72					4779.72					4779.72						4779.72						4779.72
51.1	4789.09				4789.09					4789.09					4789.09						4789.09						4789.09
51.2	4798.46				4798.46					4798.46					4798.46						4798.46						4798.46
51.3	4807.84				4807.84					4807.84					4807.84						4807.84						4807.84
51.4	4817.21				4817.21					4817.21					4817.21						4817.21						4817.21
51.5	4826.58				4826.58					4826.58					4826.58						4826.58						4826.58
51.6	4835.95				4835.95					4835.95					4835.95						4835.95						4835.95
51.7	4845.32				4845.32					4845.32					4845.32						4845.32						4845.32
51.8	4854.7				4854.7					4854.7					4854.7						4854.7						4854.7
51.9	4864.07				4864.07					4864.07					4864.07						4864.07						4864.07
52	4873.44				4873.44					4873.44					4873.44						4873.44						4873.44
52.1	4882.81				4882.81					4882.81					4882.81						4882.81						4882.81
52.2	4892.18				4892.18					4892.18					4892.18						4892.18						4892.18
52.3	4901.56				4901.56					4901.56					4901.56						4901.56						4901.56
52.4	4910.93				4910.93					4910.93					4910.93						4910.93						4910.93
52.5	4920.3				4920.3					4920.3					4920.3						4920.3						4920.3
52.6	4929.67				4929.67					4929.67					4929.67						4929.67						4929.67
52.7	4939.04				4939.04					4939.04					4939.04						4939.04						4939.04
52.8	4948.42				4948.42					4948.42					4948.42						4948.42						4948.42
52.9	4957.79				4957.79					4957.79					4957.79						4957.79						4957.79
53	4967.16				4967.16					4967.16					4967.16						4967.16						4967.16
53.1	4976.53				4976.53					4976.53					4976.53						4976.53						4976.53
53.2	4985.9				4985.9					4985.9					4985.9						4985.9						4985.9
53.3	4995.28				4995.28					4995.28					4995.28						4995.28						4995.28
53.4	5004.65				5004.65					5004.65					5004.65						5004.65						5004.65
53.5	5014.02				5014.02					5014.02					5014.02						5014.02						5014.02
53.6	5023.39				5023.39					5023.39					5023.39						5023.39						5023.39
53.7	5032.76				5032.76					5032.76					5032.76						5032.76						5032.76
53.8	5042.14				5042.14					5042.14					5042.14						5042.14						5042.14
53.9	5051.51				5051.51					5051.51					5051.51						5051.51						5051.51
54	5060.88				5060.88					5060.88					5060.88						5060.88						5060.88
54.1	5070.25				5070.25					5070.25					5070.25						5070.25						5070.25
54.2	5079.62				5079.62					5079.62					5079.62						5079.62						5079.62
54.3	5089				5089					5089					5089						5089						5089
54.4	5098.37				5098.37					5098.37					5098.37						5098.37						5098.37
54.5	5107.74				5107.74					5107.74					5107.74						5107.74						5107.74
54.6	5117.11				5117.11					5117.11					5117.11						5117.11						5117.11
54.7	5126.48				5126.48					5126.48					5126.48						5126.48						5126.48
54.8	5135.86				5135.86					5135.86					5135.86						5135.86						5135.86
54.9	5145.23				5145.23					5145.23					5145.23						5145.23						5145.23
55	5154.6				5154.6					5154.6					5154.6						5154.6						5154.6
55.1	5163.97				5163.97					5163.97					5163.97						5163.97						5163.97
55.2	5173.34				5173.34					5173.34					5173.34						5173.34						5173.34
55.3	5182.72				5182.72					5182.72					5182.72						5182.72						5182.72
55.4	5192.09				5192.09					5192.09					5192.09						5192.09						5192.09
55.5	5201.46				5201.46					5201.46					5201.46						5201.46						5201.46
55.6	5210.83				5210.83					5210.83					5210.83						5210.83						5210.83
55.7	5220.2				5220.2					5220.2					5220.2						5220.2						5220.2
55.8	5229.58				5229.58					5229.58					5229.58						5229.58						5229.58
55.9	5238.95				5238.95					5238.95					5238.95						5238.95						5238.95
56	5248.32				5248.32					5248.32					5248.32						5248.32						5248.32
56.1	5257.69				5257.69					5257.69					5257.69						5257.69						5257.69
56.2	5267.06				5267.06					5267.06					5267.06						5267.06						5267.06
56.3	5276.44				5276.44					5276.44					5276.44						5276.44						5276.44
56.4	5285.81				5285.81					5285.81					5285.81						5285.81						5285.81
56.5	5295.18				5295.18					5295.18					5295.18						5295.18						5295.18
56.6	5304.55				5304.55					5304.55					5304.55						5304.55						5304.55
56.7	5313.92				5313.92					5313.92					5313.92						5313.92						5313.92
56.8	5323.3				5323.3					5323.3					5323.3						5323.3						5323.3
56.9	5332.67				5332.67					5332.67					5332.67						5332.67						5332.67
57	5342.04				5342.04					5342.04					5342.04						5342.04						5342.04
57.1	5351.41				5351.41					5351.41					5351.41						5351.41						5351.41
57.2	5360.78				5360.78					5360.78					5360.78						5360.78						5360.78
57.3	5370.16				5370.16					5370.16					5370.16						5370.16						5370.16
57.4	5379.53				5379.53					5379.53					5379.53						5379.53						5379.53
57.5	5388.9				5388.9					5388.9					5388.9						5388.9						5388.9
57.6	5398.27				5398.27					5398.27					5398.27						5398.27						5398.27
57.7	5407.64				5407.64					5407.64					5407.64						5407.64						5407.64
57.8	5417.02				5417.02					5417.02					5417.02						5417.02						5417.02
57.9	5426.39				5426.39					5426.39					5426.39						5426.39						5426.39
58	5435.76				5435.76					5435.76					5435.76						5435.76						5435.76
58.1	5445.13				5445.13					5445.13					5445.13						5445.13						5445.13
58.2	5454.5				5454.5					5454.5					5454.5						5454.5						5454.5
58.3	5463.88				5463.88					5463.88					5463.88						5463.88						5463.88
58.4	5473.25				5473.25					5473.25					5473.25						5473.25						5473.25
58.5	5482.62				5482.62					5482.62					5482.62						5482.62						5482.62
58.6	5491.99				5491.99					5491.99					5491.99						5491.99						5491.99
58.7	5501.36				5501.36					5501.36					5501.36						5501.36						5501.36
58.8	5510.74				5510.74					5510.74					5510.74						5510.74						5510.74
58.9	5520.11				5520.11					5520.11					5520.11						5520.11						5520.11
59	5529.48				5529.48					5529.48					5529.48						5529.48						5529.48
59.1	5538.85				5538.85					5538.85					5538.85						5538.85						5538.85
59.2	5548.22				5548.22					5548.22					5548.22						5548.22						5548.22
59.3	5557.6				5557.6					5557.6					5557.6						5557.6						5557.6
59.4	5566.97				5566.97					5566.97					5566.97						5566.97						5566.97
59.5	5576.34				5576.34					5576.34					5576.34						5576.34						5576.34
59.6	5585.71				5585.71					5585.71					5585.71						5585.71						5585.71
59.7	5595.08				5595.08					5595.08					5595.08						5595.08						5595.08
59.8	5604.46				5604.46					5604.46					5604.46						5604.46						5604.46
59.9	5613.83				5613.83					5613.83					5613.83						5613.83						5613.83
60	5623.2				5623.2					5623.2					5623.2						5623.2						5623.2
60.1	5632.57				5632.57					5632.57					5632.57						5632.57						5632.57
60.2	5641.94				5641.94					5641.94					5641.94						5641.94						5641.94
60.3	5651.32				5651.32					5651.32					5651.32						5651.32						5651.32
60.4	5660.69				5660.69					5660.69					5660.69						5660.69						5660.69
60.5	5670.06				5670.06					5670.06					5670.06						5670.06						5670.06
60.6	5679.43				5679.43					5679.43					5679.43						5679.43						5679.43
60.7	5688.8				5688.8					5688.8					5688.8						5688.8						5688.8
60.8	5698.18				5698.18					5698.18					5698.18						5698.18						5698.18
60.9	5707.55				5707.55					5707.55					5707.55						5707.55						5707.55
61	5716.92				5716.92					5716.92					5716.92						5716.92						5716.92
61.1	5726.29				5726.29					5726.29					5726.29						5726.29						5726.29
61.2	5735.66				5735.66					5735.66					5735.66						5735.66						5735.66
61.3	5745.04				5745.04					5745.04					5745.04						5745.04						5745.04
61.4	5754.41				5754.41					5754.41					5754.41						5754.41						5754.41
61.5	5763.78				5763.78					5763.78					5763.78						5763.78						5763.78
61.6	5773.15				5773.15					5773.15					5773.15						5773.15						5773.15
61.7	5782.52				5782.52					5782.52					5782.52						5782.52						5782.52
61.8	5791.9				5791.9					5791.9					5791.9						5791.9						5791.9
61.9	5801.27				5801.27					5801.27					5801.27						5801.27						5801.27
62	5810.64				5810.64					5810.64					5810.64						5810.64						5810.64
62.1	5820.01				5820.01					5820.01					5820.01						5820.01						5820.01
62.2	5829.38				5829.38					5829.38					5829.38						5829.38						5829.38
62.3	5838.76				5838.76					5838.76					5838.76						5838.76						5838.76
62.4	5848.13				5848.13					5848.13					5848.13						5848.13						5848.13
62.5	5857.5				5857.5					5857.5					5857.5						5857.5						5857.5
62.6	5866.87				5866.87					5866.87					5866.87						5866.87						5866.87
62.7	5876.24				5876.24					5876.24					5876.24						5876.24						5876.24
62.8	5885.62				5885.62					5885.62					5885.62						5885.62						5885.62
62.9	5894.99				5894.99					5894.99					5894.99						5894.99						5894.99
63	5904.36				5904.36					5904.36					5904.36						5904.36						5904.36
63.1	5913.73				5913.73					5913.73					5913.73						5913.73						5913.73
63.2	5923.1				5923.1					5923.1					5923.1						5923.1						5923.1
63.3	5932.48				5932.48					5932.48					5932.48						5932.48						5932.48
63.4	5941.85				5941.85					5941.85					5941.85						5941.85						5941.85
63.5	5951.22				5951.22					5951.22					5951.22						5951.22						5951.22
63.6	5960.59				5960.59					5960.59					5960.59						5960.59						5960.59
63.7	5969.96				5969.96					5969.96					5969.96						5969.96						5969.96
63.8	5979.34				5979.34					5979.34					5979.34						5979.34						5979.34
63.9	5988.71				5988.71					5988.71					5988.71						5988.71						5988.71
64	5998.08				5998.08					5998.08					5998.08						5998.08						5998.08
64.1	6007.45				6007.45					6007.45					6007.45						6007.45						6007.45
64.2	6016.82				6016.82					6016.82					6016.82						6016.82						6016.82
64.3	6026.2				6026.2					6026.2					6026.2						6026.2						6026.2
64.4	6035.57				6035.57					6035.57					6035.57						6035.57						6035.57
64.5	6044.94				6044.94					6044.94					6044.94						6044.94						6044.94
64.6	6054.31				6054.31					6054.31					6054.31						6054.31						6054.31
64.7	6063.68				6063.68					6063.68					6063.68						6063.68						6063.68
64.8	6073.06				6073.06					6073.06					6073.06						6073.06						6073.06
64.9	6082.43				6082.43					6082.43					6082.43						6082.43						6082.43
65	6091.8				6091.8					6091.8					6091.8						6091.8						6091.8
65.1	6101.17				6101.17					6101.17					6101.17						6101.17						6101.17
65.2	6110.54				6110.54					6110.54					6110.54						6110.54						6110.54
65.3	6119.92				6119.92					6119.92					6119.92						6119.92						6119.92
65.4	6129.29				6129.29					6129.29					6129.29						6129.29						6129.29
65.5	6138.66				6138.66					6138.66					6138.66						6138.66						6138.66
65.6	6148.03				6148.03					6148.03					6148.03						6148.03						6148.03
65.7	6157.4				6157.4					6157.4					6157.4						6157.4						6157.4
65.8	6166.78				6166.78					6166.78					6166.78						6166.78						6166.78
65.9	6176.15				6176.15					6176.15					6176.15						6176.15						6176.15
66	6185.52				6185.52					6185.52					6185.52						6185.52						6185.52
66.1	6194.89				6194.89					6194.89					6194.89						6194.89						6194.89
66.2	6204.26				6204.26					6204.26					6204.26						6204.26						6204.26
66.3	6213.64				6213.64					6213.64					6213.64						6213.64						6213.64
66.4	6223.01				6223.01					6223.01					6223.01						6223.01						6223.01
66.5	6232.38				6232.38					6232.38					6232.38						6232.38						6232.38
66.6	6241.75				6241.75					6241.75					6241.75						6241.75						6241.75
66.7	6251.12				6251.12					6251.12					6251.12						6251.12						6251.12
66.8	6260.5				6260.5					6260.5					6260.5						6260.5						6260.5
66.9	6269.87				6269.87					6269.87					6269.87						6269.87						6269.87
67	6279.24				6279.24					6279.24					6279.24						6279.24						6279.24
67.1	6288.61				6288.61					6288.61					6288.61						6288.61						6288.61
67.2	6297.98				6297.98					6297.98					6297.98						6297.98						6297.98
67.3	6307.36				6307.36					6307.36					6307.36						6307.36						6307.36
67.4	6316.73				6316.73					6316.73					6316.73						6316.73						6316.73
67.5	6326.1				6326.1					6326.1					6326.1						6326.1						6326.1
67.6	6335.47				6335.47					6335.47					6335.47						6335.47						6335.47
67.7	6344.84				6344.84					6344.84					6344.84						6344.84						6344.84
67.8	6354.22				6354.22					6354.22					6354.22						6354.22						6354.22
67.9	6363.59				6363.59					6363.59					6363.59						6363.59						6363.59
68	6372.96				6372.96					6372.96					6372.96						6372.96						6372.96
68.1	6382.33				6382.33					6382.33					6382.33						6382.33						6382.33
68.2	6391.7				6391.7					6391.7					6391.7						6391.7						6391.7
68.3	6401.08				6401.08					6401.08					6401.08						6401.08						6401.08
68.4	6410.45				6410.45					6410.45					6410.45						6410.45						6410.45
68.5	6419.82				6419.82					6419.82					6419.82						6419.82						6419.82
68.6	6429.19				6429.19					6429.19					6429.19						6429.19						6429.19
68.7	6438.56				6438.56					6438.56					6438.56						6438.56						6438.56
68.8	6447.94				6447.94					6447.94					6447.94						6447.94						6447.94
68.9	6457.31				6457.31					6457.31					6457.31						6457.31						6457.31
69	6466.68				6466.68					6466.68					6466.68						6466.68						6466.68
69.1	6476.05				6476.05					6476.05					6476.05						6476.05						6476.05
69.2	6485.42				6485.42					6485.42					6485.42						6485.42						6485.42
69.3	6494.8				6494.8					6494.8					6494.8						6494.8						6494.8
69.4	6504.17				6504.17					6504.17					6504.17						6504.17						6504.17
69.5	6513.54				6513.54					6513.54					6513.54						6513.54						6513.54
69.6	6522.91				6522.91					6522.91					6522.91						6522.91						6522.91
69.7	6532.28				6532.28					6532.28					6532.28						6532.28						6532.28
69.8	6541.66				6541.66					6541.66					6541.66						6541.66						6541.66
69.9	6551.03				6551.03					6551.03					6551.03						6551.03						6551.03
70	6560.4				6560.4					6560.4					6560.4						6560.4						6560.4
70.1	6569.77				6569.77					6569.77					6569.77						6569.77						6569.77
70.2	6579.14				6579.14					6579.14					6579.14						6579.14						6579.14
70.3	6588.52				6588.52					6588.52					6588.52						6588.52						6588.52
70.4	6597.89				6597.89					6597.89					6597.89						6597.89						6597.89
70.5	6607.26				6607.26					6607.26					6607.26						6607.26						6607.26
70.6	6616.63				6616.63					6616.63					6616.63						6616.63						6616.63
70.7	6626				6626					6626					6626						6626						6626
70.8	6635.38				6635.38					6635.38					6635.38						6635.38						6635.38
70.9	6644.75				6644.75					6644.75					6644.75						6644.75						6644.75
71	6654.12				6654.12					6654.12					6654.12						6654.12						6654.12
71.1	6663.49				6663.49					6663.49					6663.49						6663.49						6663.49
71.2	6672.86				6672.86					6672.86					6672.86						6672.86						6672.86
71.3	6682.24				6682.24					6682.24					6682.24						6682.24						6682.24
71.4	6691.61				6691.61					6691.61					6691.61						6691.61						6691.61
71.5	6700.98				6700.98					6700.98					6700.98						6700.98						6700.98
71.6	6710.35				6710.35					6710.35					6710.35						6710.35						6710.35
71.7	6719.72				6719.72					6719.72					6719.72						6719.72						6719.72
71.8	6729.1				6729.1					6729.1					6729.1						6729.1						6729.1
71.9	6738.47				6738.47					6738.47					6738.47						6738.47						6738.47
72	6747.84				6747.84					6747.84					6747.84						6747.84						6747.84
72.1	6757.21				6757.21					6757.21					6757.21						6757.21						6757.21
72.2	6766.58				6766.58					6766.58					6766.58						6766.58						6766.58
72.3	6775.96				6775.96					6775.96					6775.96						6775.96						6775.96
72.4	6785.33				6785.33					6785.33					6785.33						6785.33						6785.33
72.5	6794.7				6794.7					6794.7					6794.7						6794.7						6794.7
72.6	6804.07				6804.07					6804.07					6804.07						6804.07						6804.07
72.7	6813.44				6813.44					6813.44					6813.44						6813.44						6813.44
72.8	6822.82				6822.82					6822.82					6822.82						6822.82						6822.82
72.9	6832.19				6832.19					6832.19					6832.19						6832.19						6832.19
73	6841.56				6841.56					6841.56					6841.56						6841.56						6841.56
73.1	6850.93				6850.93					6850.93					6850.93						6850.93						6850.93
73.2	6860.3				6860.3					6860.3					6860.3						6860.3						6860.3
73.3	6869.68				6869.68					6869.68					6869.68						6869.68						6869.68
73.4	6879.05				6879.05					6879.05					6879.05						6879.05						6879.05
73.5	6888.42				6888.42					6888.42					6888.42						6888.42						6888.42
73.6	6897.79				6897.79					6897.79					6897.79						6897.79						6897.79
73.7	6907.16				6907.16					6907.16					6907.16						6907.16						6907.16
73.8	6916.54				6916.54					6916.54					6916.54						6916.54						6916.54
73.9	6925.91				6925.91					6925.91					6925.91						6925.91						6925.91
74	6935.28				6935.28					6935.28					6935.28						6935.28						6935.28
74.1	6944.65				6944.65					6944.65					6944.65						6944.65						6944.65
74.2	6954.02				6954.02					6954.02					6954.02						6954.02						6954.02
74.3	6963.4				6963.4					6963.4					6963.4						6963.4						6963.4
74.4	6972.77				6972.77					6972.77					6972.77						6972.77						6972.77
74.5	6982.14				6982.14					6982.14					6982.14						6982.14						6982.14
74.6	6991.51				6991.51					6991.51					6991.51						6991.51						6991.51
74.7	7000.88				7000.88					7000.88					7000.88						7000.88						7000.88
74.8	7010.26				7010.26					7010.26					7010.26						7010.26						7010.26
74.9	7019.63				7019.63					7019.63					7019.63						7019.63						7019.63
75	7029				7029					7029					7029						7029						7029
75.1	7038.37				7038.37					7038.37					7038.37						7038.37						7038.37
75.2	7047.74				7047.74					7047.74					7047.74						7047.74						7047.74
75.3	7057.12				7057.12					7057.12					7057.12						7057.12						7057.12
75.4	7066.49				7066.49					7066.49					7066.49						7066.49						7066.49
75.5	7075.86				7075.86					7075.86					7075.86						7075.86						7075.86
75.6	7085.23				7085.23					7085.23					7085.23						7085.23						7085.23
75.7	7094.6				7094.6					7094.6					7094.6						7094.6						7094.6
75.8	7103.98				7103.98					7103.98					7103.98						7103.98						7103.98
75.9	7113.35				7113.35					7113.35					7113.35						7113.35						7113.35
76	7122.72				7122.72					7122.72					7122.72						7122.72						7122.72
76.1	7132.09				7132.09					7132.09					7132.09						7132.09						7132.09
76.2	7141.46				7141.46					7141.46					7141.46						7141.46						7141.46
76.3	7150.84				7150.84					7150.84					7150.84						7150.84						7150.84
76.4	7160.21				7160.21					7160.21					7160.21						7160.21						7160.21
76.5	7169.58				7169.58					7169.58					7169.58						7169.58						7169.58
76.6	7178.95				7178.95					7178.95					7178.95						7178.95						7178.95
76.7	7188.32				7188.32					7188.32					7188.32						7188.32						7188.32
76.8	7197.7				7197.7					7197.7					7197.7						7197.7						7197.7
76.9	7207.07				7207.07					7207.07					7207.07						7207.07						7207.07
77	7216.44				7216.44					7216.44					7216.44						7216.44						7216.44
77.1	7225.81				7225.81					7225.81					7225.81						7225.81						7225.81
77.2	7235.18				7235.18					7235.18					7235.18						7235.18						7235.18
77.3	7244.56				7244.56					7244.56					7244.56						7244.56						7244.56
77.4	7253.93				7253.93					7253.93					7253.93						7253.93						7253.93
77.5	7263.3				7263.3					7263.3					7263.3						7263.3						7263.3
77.6	7272.67				7272.67					7272.67					7272.67						7272.67						7272.67
77.7	7282.04				7282.04					7282.04					7282.04						7282.04						7282.04
77.8	7291.42				7291.42					7291.42					7291.42						7291.42						7291.42
77.9	7300.79				7300.79					7300.79					7300.79						7300.79						7300.79
78	7310.16				7310.16					7310.16					7310.16						7310.16						7310.16
78.1	7319.53				7319.53					7319.53					7319.53						7319.53						7319.53
78.2	7328.9				7328.9					7328.9					7328.9						7328.9						7328.9
78.3	7338.28				7338.28					7338.28					7338.28						7338.28						7338.28
78.4	7347.65				7347.65					7347.65					7347.65						7347.65						7347.65
78.5	7357.02				7357.02					7357.02					7357.02						7357.02						7357.02
78.6	7366.39				7366.39					7366.39					7366.39						7366.39						7366.39
78.7	7375.76				7375.76					7375.76					7375.76						7375.76						7375.76
78.8	7385.14				7385.14					7385.14					7385.14						7385.14						7385.14
78.9	7394.51				7394.51					7394.51					7394.51						7394.51						7394.51
79	7403.88				7403.88					7403.88					7403.88						7403.88						7403.88
79.1	7413.25				7413.25					7413.25					7413.25						7413.25						7413.25
79.2	7422.62				7422.62					7422.62					7422.62						7422.62						7422.62
79.3	7432				7432					7432					7432						7432						7432
79.4	7441.37				7441.37					7441.37					7441.37						7441.37						7441.37
79.5	7450.74				7450.74					7450.74					7450.74						7450.74						7450.74
79.6	7460.11				7460.11					7460.11					7460.11						7460.11						7460.11
79.7	7469.48				7469.48					7469.48					7469.48						7469.48						7469.48
79.8	7478.86				7478.86					7478.86					7478.86						7478.86						7478.86
79.9	7488.23				7488.23					7488.23					7488.23						7488.23						7488.23
80	7497.6				7497.6					7497.6					7497.6						7497.6						7497.6
80.1	7506.97				7506.97					7506.97					7506.97						7506.97						7506.97
80.2	7516.34				7516.34					7516.34					7516.34						7516.34						7516.34
80.3	7525.72				7525.72					7525.72					7525.72						7525.72						7525.72
80.4	7535.09				7535.09					7535.09					7535.09						7535.09						7535.09
80.5	7544.46				7544.46					7544.46					7544.46						7544.46						7544.46
80.6	7553.83				7553.83					7553.83					7553.83						7553.83						7553.83
80.7	7563.2				7563.2					7563.2					7563.2						7563.2						7563.2
80.8	7572.58				7572.58					7572.58					7572.58						7572.58						7572.58
80.9	7581.95				7581.95					7581.95					7581.95						7581.95						7581.95
81	7591.32				7591.32					7591.32					7591.32						7591.32						7591.32
81.1	7600.69				7600.69					7600.69					7600.69						7600.69						7600.69
81.2	7610.06				7610.06					7610.06					7610.06						7610.06						7610.06
81.3	7619.44				7619.44					7619.44					7619.44						7619.44						7619.44
81.4	7628.81				7628.81					7628.81					7628.81						7628.81						7628.81
81.5	7638.18				7638.18					7638.18					7638.18						7638.18						7638.18
81.6	7647.55				7647.55					7647.55					7647.55						7647.55						7647.55
81.7	7656.92				7656.92					7656.92					7656.92						7656.92						7656.92
81.8	7666.3				7666.3					7666.3					7666.3						7666.3						7666.3
81.9	7675.67				7675.67					7675.67					7675.67						7675.67						7675.67
82	7685.04				7685.04					7685.04					7685.04						7685.04						7685.04
82.1	7694.41				7694.41					7694.41					7694.41						7694.41						7694.41
82.2	7703.78				7703.78					7703.78					7703.78						7703.78						7703.78
82.3	7713.16				7713.16					7713.16					7713.16						7713.16						7713.16
82.4	7722.53				7722.53					7722.53					7722.53						7722.53						7722.53
82.5	7731.9				7731.9					7731.9					7731.9						7731.9						7731.9
82.6	7741.27				7741.27					7741.27					7741.27						7741.27						7741.27
82.7	7750.64				7750.64					7750.64					7750.64						7750.64						7750.64
82.8	7760.02				7760.02					7760.02					7760.02						7760.02						7760.02
82.9	7769.39				7769.39					7769.39					7769.39						7769.39						7769.39
83	7778.76				7778.76					7778.76					7778.76						7778.76						7778.76
83.1	7788.13				7788.13					7788.13					7788.13						7788.13						7788.13
83.2	7797.5				7797.5					7797.5					7797.5						7797.5						7797.5
83.3	7806.88				7806.88					7806.88					7806.88						7806.88						7806.88
83.4	7816.25				7816.25					7816.25					7816.25						7816.25						7816.25
83.5	7825.62				7825.62					7825.62					7825.62						7825.62						7825.62
83.6	7834.99				7834.99					7834.99					7834.99						7834.99						7834.99
83.7	7844.36				7844.36					7844.36					7844.36						7844.36						7844.36
83.8	7853.74				7853.74					7853.74					7853.74						7853.74						7853.74
83.9	7863.11				7863.11					7863.11					7863.11						7863.11						7863.11
84	7872.48				7872.48					7872.48					7872.48						7872.48						7872.48
84.1	7881.85				7881.85					7881.85					7881.85						7881.85						7881.85
84.2	7891.22				7891.22					7891.22					7891.22						7891.22						7891.22
84.3	7900.6				7900.6					7900.6					7900.6						7900.6						7900.6
84.4	7909.97				7909.97					7909.97					7909.97						7909.97						7909.97
84.5	7919.34				7919.34					7919.34					7919.34						7919.34						7919.34
84.6	7928.71				7928.71					7928.71					7928.71						7928.71						7928.71
84.7	7938.08				7938.08					7938.08					7938.08						7938.08						7938.08
84.8	7947.46				7947.46					7947.46					7947.46						7947.46						7947.46
84.9	7956.83				7956.83					7956.83					7956.83						7956.83						7956.83
85	7966.2				7966.2					7966.2					7966.2						7966.2						7966.2
85.1	7975.57				7975.57					7975.57					7975.57						7975.57						7975.57
85.2	7984.94				7984.94					7984.94					7984.94						7984.94						7984.94
85.3	7994.32				7994.32					7994.32					7994.32						7994.32						7994.32
85.4	8003.69				8003.69					8003.69					8003.69						8003.69						8003.69
85.5	8013.06				8013.06					8013.06					8013.06						8013.06						8013.06
85.6	8022.43				8022.43					8022.43					8022.43						8022.43						8022.43
85.7	8031.8				8031.8					8031.8					8031.8						8031.8						8031.8
85.8	8041.18				8041.18					8041.18					8041.18						8041.18						8041.18
85.9	8050.55				8050.55					8050.55					8050.55						8050.55						8050.55
86	8059.92				8059.92					8059.92					8059.92						8059.92						8059.92
86.1	8069.29				8069.29					8069.29					8069.29						8069.29						8069.29
86.2	8078.66				8078.66					8078.66					8078.66						8078.66						8078.66
86.3	8088.04				8088.04					8088.04					8088.04						8088.04						8088.04
86.4	8097.41				8097.41					8097.41					8097.41						8097.41						8097.41
86.5	8106.78				8106.78					8106.78					8106.78						8106.78						8106.78
86.6	8116.15				8116.15					8116.15					8116.15						8116.15						8116.15
86.7	8125.52				8125.52					8125.52					8125.52						8125.52						8125.52
86.8	8134.9				8134.9					8134.9					8134.9						8134.9						8134.9
86.9	8144.27				8144.27					8144.27					8144.27						8144.27						8144.27
87	8153.64				8153.64					8153.64					8153.64						8153.64						8153.64
87.1	8163.01				8163.01					8163.01					8163.01						8163.01						8163.01
87.2	8172.38				8172.38					8172.38					8172.38						8172.38						8172.38
87.3	8181.76				8181.76					8181.76					8181.76						8181.76						8181.76
87.4	8191.13				8191.13					8191.13					8191.13						8191.13						8191.13
87.5	8200.5				8200.5					8200.5					8200.5						8200.5						8200.5
87.6	8209.87				8209.87					8209.87					8209.87						8209.87						8209.87
87.7	8219.24				8219.24					8219.24					8219.24						8219.24						8219.24
87.8	8228.62				8228.62					8228.62					8228.62						8228.62						8228.62
87.9	8237.99				8237.99					8237.99					8237.99						8237.99						8237.99
88	8247.36				8247.36					8247.36					8247.36						8247.36						8247.36
88.1	8256.73				8256.73					8256.73					8256.73						8256.73						8256.73
88.2	8266.1				8266.1					8266.1					8266.1						8266.1						8266.1
88.3	8275.48				8275.48					8275.48					8275.48						8275.48						8275.48
88.4	8284.85				8284.85					8284.85					8284.85						8284.85						8284.85
88.5	8294.22				8294.22					8294.22					8294.22						8294.22						8294.22
88.6	8303.59				8303.59					8303.59					8303.59						8303.59						8303.59
88.7	8312.96				8312.96					8312.96					8312.96						8312.96						8312.96
88.8	8322.34				8322.34					8322.34					8322.34						8322.34						8322.34
88.9	8331.71				8331.71					8331.71					8331.71						8331.71						8331.71
89	8341.08				8341.08					8341.08					8341.08						8341.08						8341.08
89.1	8350.45				8350.45					8350.45					8350.45						8350.45						8350.45
89.2	8359.82				8359.82					8359.82					8359.82						8359.82						8359.82
89.3	8369.2				8369.2					8369.2					8369.2						8369.2						8369.2
89.4	8378.57				8378.57					8378.57					8378.57						8378.57						8378.57
89.5	8387.94				8387.94					8387.94					8387.94						8387.94						8387.94
89.6	8397.31				8397.31					8397.31					8397.31						8397.31						8397.31
89.7	8406.68				8406.68					8406.68					8406.68						8406.68						8406.68
89.8	8416.06				8416.06					8416.06					8416.06						8416.06						8416.06
89.9	8425.43				8425.43					8425.43					8425.43						8425.43						8425.43
90	8434.8				8434.8					8434.8					8434.8						8434.8						8434.8
90.1	8444.17				8444.17					8444.17					8444.17						8444.17						8444.17
90.2	8453.54				8453.54					8453.54					8453.54						8453.54						8453.54
90.3	8462.92				8462.92					8462.92					8462.92						8462.92						8462.92
90.4	8472.29				8472.29					8472.29					8472.29						8472.29						8472.29
90.5	8481.66				8481.66					8481.66					8481.66						8481.66						8481.66
90.6	8491.03				8491.03					8491.03					8491.03						8491.03						8491.03
90.7	8500.4				8500.4					8500.4					8500.4						8500.4						8500.4
90.8	8509.78				8509.78					8509.78					8509.78						8509.78						8509.78
90.9	8519.15				8519.15					8519.15					8519.15						8519.15						8519.15
91	8528.52				8528.52					8528.52					8528.52						8528.52						8528.52
91.1	8537.89				8537.89					8537.89					8537.89						8537.89						8537.89
91.2	8547.26				8547.26					8547.26					8547.26						8547.26						8547.26
91.3	8556.64				8556.64					8556.64					8556.64						8556.64						8556.64
91.4	8566.01				8566.01					8566.01					8566.01						8566.01						8566.01
91.5	8575.38				8575.38					8575.38					8575.38						8575.38						8575.38
91.6	8584.75				8584.75					8584.75					8584.75						8584.75						8584.75
91.7	8594.12				8594.12					8594.12					8594.12						8594.12						8594.12
91.8	8603.5				8603.5					8603.5					8603.5						8603.5						8603.5
91.9	8612.87				8612.87					8612.87					8612.87						8612.87						8612.87
92	8622.24				8622.24					8622.24					8622.24						8622.24						8622.24
92.1	8631.61				8631.61					8631.61					8631.61						8631.61						8631.61
92.2	8640.98				8640.98					8640.98					8640.98						8640.98						8640.98
92.3	8650.36				8650.36					8650.36					8650.36						8650.36						8650.36
92.4	8659.73				8659.73					8659.73					8659.73						8659.73						8659.73
92.5	8669.1				8669.1					8669.1					8669.1						8669.1						8669.1
92.6	8678.47				8678.47					8678.47					8678.47						8678.47						8678.47
92.7	8687.84				8687.84					8687.84					8687.84						8687.84						8687.84
92.8	8697.22				8697.22					8697.22					8697.22						8697.22						8697.22
92.9	8706.59				8706.59					8706.59					8706.59						8706.59						8706.59
93	8715.96				8715.96					8715.96					8715.96						8715.96						8715.96
93.1	8725.33				8725.33					8725.33					8725.33						8725.33						8725.33
93.2	8734.7				8734.7					8734.7					8734.7						8734.7						8734.7
93.3	8744.08				8744.08					8744.08					8744.08						8744.08						8744.08
93.4	8753.45				8753.45					8753.45					8753.45						8753.45						8753.45
93.5	8762.82				8762.82					8762.82					8762.82						8762.82						8762.82
93.6	8772.19				8772.19					8772.19					8772.19						8772.19						8772.19
93.7	8781.56				8781.56					8781.56					8781.56						8781.56						8781.56
93.8	8790.94				8790.94					8790.94					8790.94						8790.94						8790.94
93.9	8800.31				8800.31					8800.31					8800.31						8800.31						8800.31
94	8809.68				8809.68					8809.68					8809.68						8809.68						8809.68
94.1	8819.05				8819.05					8819.05					8819.05						8819.05						8819.05
94.2	8828.42				8828.42					8828.42					8828.42						8828.42						8828.42
94.3	8837.8				8837.8					8837.8					8837.8						8837.8						8837.8
94.4	8847.17				8847.17					8847.17					8847.17						8847.17						8847.17
94.5	8856.54				8856.54					8856.54					8856.54						8856.54						8856.54
94.6	8865.91				8865.91					8865.91					8865.91						8865.91						8865.91
94.7	8875.28				8875.28					8875.28					8875.28						8875.28						8875.28
94.8	8884.66				8884.66					8884.66					8884.66						8884.66						8884.66
94.9	8894.03				8894.03					8894.03					8894.03						8894.03						8894.03
95	8903.4				8903.4					8903.4					8903.4						8903.4						8903.4
95.1	8912.77				8912.77					8912.77					8912.77						8912.77						8912.77
95.2	8922.14				8922.14					8922.14					8922.14						8922.14						8922.14
95.3	8931.52				8931.52					8931.52					8931.52						8931.52						8931.52
95.4	8940.89				8940.89					8940.89					8940.89						8940.89						8940.89
95.5	8950.26				8950.26					8950.26					8950.26						8950.26						8950.26
95.6	8959.63				8959.63					8959.63					8959.63						8959.63						8959.63
95.7	8969				8969					8969					8969						8969						8969
95.8	8978.38				8978.38					8978.38					8978.38						8978.38						8978.38
95.9	8987.75				8987.75					8987.75					8987.75						8987.75						8987.75
96	8997.12				8997.12					8997.12					8997.12						8997.12						8997.12
96.1	9006.49				9006.49					9006.49					9006.49						9006.49						9006.49
96.2	9015.86				9015.86					9015.86					9015.86						9015.86						9015.86
96.3	9025.24				9025.24					9025.24					9025.24						9025.24						9025.24
96.4	9034.61				9034.61					9034.61					9034.61						9034.61						9034.61
96.5	9043.98				9043.98					9043.98					9043.98						9043.98						9043.98
96.6	9053.35				9053.35					9053.35					9053.35						9053.35						9053.35
96.7	9062.72				9062.72					9062.72					9062.72						9062.72						9062.72
96.8	9072.1				9072.1					9072.1					9072.1						9072.1						9072.1
96.9	9081.47				9081.47					9081.47					9081.47						9081.47						9081.47
97	9090.84				9090.84					9090.84					9090.84						9090.84						9090.84
97.1	9100.21				9100.21					9100.21					9100.21						9100.21						9100.21
97.2	9109.58				9109.58					9109.58					9109.58						9109.58						9109.58
97.3	9118.96				9118.96					9118.96					9118.96						9118.96						9118.96
97.4	9128.33				9128.33					9128.33					9128.33						9128.33						9128.33
97.5	9137.7				9137.7					9137.7					9137.7						9137.7						9137.7
97.6	9147.07				9147.07					9147.07					9147.07						9147.07						9147.07
97.7	9156.44				9156.44					9156.44					9156.44						9156.44						9156.44
97.8	9165.82				9165.82					9165.82					9165.82						9165.82						9165.82
97.9	9175.19				9175.19					9175.19					9175.19						9175.19						9175.19
98	9184.56				9184.56					9184.56					9184.56						9184.56						9184.56
98.1	9193.93				9193.93					9193.93					9193.93						9193.93						9193.93
98.2	9203.3				9203.3					9203.3					9203.3						9203.3						9203.3
98.3	9212.68				9212.68					9212.68					9212.68						9212.68						9212.68
98.4	9222.05				9222.05					9222.05					9222.05						9222.05						9222.05
98.5	9231.42				9231.42					9231.42					9231.42						9231.42						9231.42
98.6	9240.79				9240.79					9240.79					9240.79						9240.79						9240.79
98.7	9250.16				9250.16					9250.16					9250.16						9250.16						9250.16
98.8	9259.54				9259.54					9259.54					9259.54						9259.54						9259.54
98.9	9268.91				9268.91					9268.91					9268.91						9268.91						9268.91
99	9278.28				9278.28					9278.28					9278.28						9278.28						9278.28
99.1	9287.65				9287.65					9287.65					9287.65						9287.65						9287.65
99.2	9297.02				9297.02					9297.02					9297.02						9297.02						9297.02
99.3	9306.4				9306.4					9306.4					9306.4						9306.4						9306.4
99.4	9315.77				9315.77					9315.77					9315.77						9315.77						9315.77
99.5	9325.14				9325.14					9325.14					9325.14						9325.14						9325.14
99.6	9334.51				9334.51					9334.51					9334.51						9334.51						9334.51
99.7	9343.88				9343.88					9343.88					9343.88						9343.88						9343.88
99.8	9353.26				9353.26					9353.26					9353.26						9353.26						9353.26
99.9	9362.63				9362.63					9362.63					9362.63						9362.63						9362.63
100	9372	0.809027			9372	0.942707				9372	0.895833				9372	0.997564					9372	0.89013					9372	0.93822
100.1	9381.37				9381.37					9381.37					9381.37						9381.37						9381.37
100.2	9390.74				9390.74					9390.74					9390.74						9390.74						9390.74
100.3	9400.12				9400.12					9400.12					9400.12						9400.12						9400.12
100.4	9409.49				9409.49					9409.49					9409.49						9409.49						9409.49
100.5	9418.86				9418.86					9418.86					9418.86						9418.86						9418.86
100.6	9428.23				9428.23					9428.23					9428.23						9428.23						9428.23
100.7	9437.6				9437.6					9437.6					9437.6						9437.6						9437.6
100.8	9446.98				9446.98					9446.98					9446.98						9446.98						9446.98
100.9	9456.35				9456.35					9456.35					9456.35						9456.35						9456.35
101	9465.72				9465.72					9465.72					9465.72						9465.72						9465.72
101.1	9475.09				9475.09					9475.09					9475.09						9475.09						9475.09
101.2	9484.46				9484.46					9484.46					9484.46						9484.46						9484.46
101.3	9493.84				9493.84					9493.84					9493.84						9493.84						9493.84
101.4	9503.21				9503.21					9503.21					9503.21						9503.21						9503.21
101.5	9512.58				9512.58					9512.58					9512.58						9512.58						9512.58
101.6	9521.95				9521.95					9521.95					9521.95						9521.95						9521.95
101.7	9531.32				9531.32					9531.32					9531.32						9531.32						9531.32
101.8	9540.7				9540.7					9540.7					9540.7						9540.7						9540.7
101.9	9550.07				9550.07					9550.07					9550.07						9550.07						9550.07
102	9559.44				9559.44					9559.44					9559.44						9559.44						9559.44
102.1	9568.81				9568.81					9568.81					9568.81						9568.81						9568.81
102.2	9578.18				9578.18					9578.18					9578.18						9578.18						9578.18
102.3	9587.56				9587.56					9587.56					9587.56						9587.56						9587.56
102.4	9596.93				9596.93					9596.93					9596.93						9596.93						9596.93
102.5	9606.3				9606.3					9606.3					9606.3						9606.3						9606.3
102.6	9615.67				9615.67					9615.67					9615.67						9615.67						9615.67
102.7	9625.04				9625.04					9625.04					9625.04						9625.04						9625.04
102.8	9634.42				9634.42					9634.42					9634.42						9634.42						9634.42
102.9	9643.79				9643.79					9643.79					9643.79						9643.79						9643.79
103	9653.16				9653.16					9653.16					9653.16						9653.16						9653.16
103.1	9662.53				9662.53					9662.53					9662.53						9662.53						9662.53
103.2	9671.9				9671.9					9671.9					9671.9						9671.9						9671.9
103.3	9681.28				9681.28					9681.28					9681.28						9681.28						9681.28
103.4	9690.65				9690.65					9690.65					9690.65						9690.65						9690.65
103.5	9700.02				9700.02					9700.02					9700.02						9700.02						9700.02
103.6	9709.39				9709.39					9709.39					9709.39						9709.39						9709.39
103.7	9718.76				9718.76					9718.76					9718.76						9718.76						9718.76
103.8	9728.14				9728.14					9728.14					9728.14						9728.14						9728.14
103.9	9737.51				9737.51					9737.51					9737.51						9737.51						9737.51
104	9746.88				9746.88					9746.88					9746.88						9746.88						9746.88
104.1	9756.25				9756.25					9756.25					9756.25						9756.25						9756.25
104.2	9765.62				9765.62					9765.62					9765.62						9765.62						9765.62
104.3	9775				9775					9775					9775						9775						9775
104.4	9784.37				9784.37					9784.37					9784.37						9784.37						9784.37
104.5	9793.74				9793.74					9793.74					9793.74						9793.74						9793.74
104.6	9803.11				9803.11					9803.11					9803.11						9803.11						9803.11
104.7	9812.48				9812.48					9812.48					9812.48						9812.48						9812.48
104.8	9821.86				9821.86					9821.86					9821.86						9821.86						9821.86
104.9	9831.23				9831.23					9831.23					9831.23						9831.23						9831.23
105	9840.6				9840.6					9840.6					9840.6						9840.6						9840.6
105.1	9849.97				9849.97					9849.97					9849.97						9849.97						9849.97
105.2	9859.34				9859.34					9859.34					9859.34						9859.34						9859.34
105.3	9868.72				9868.72					9868.72					9868.72						9868.72						9868.72
105.4	9878.09				9878.09					9878.09					9878.09						9878.09						9878.09
105.5	9887.46				9887.46					9887.46					9887.46						9887.46						9887.46
105.6	9896.83				9896.83					9896.83					9896.83						9896.83						9896.83
105.7	9906.2				9906.2					9906.2					9906.2						9906.2						9906.2
105.8	9915.58				9915.58					9915.58					9915.58						9915.58						9915.58
105.9	9924.95				9924.95					9924.95					9924.95						9924.95						9924.95
106	9934.32				9934.32					9934.32					9934.32						9934.32						9934.32
106.1	9943.69				9943.69					9943.69					9943.69						9943.69						9943.69
106.2	9953.06				9953.06					9953.06					9953.06						9953.06						9953.06
106.3	9962.44				9962.44					9962.44					9962.44						9962.44						9962.44
106.4	9971.81				9971.81					9971.81					9971.81						9971.81						9971.81
106.5	9981.18				9981.18					9981.18					9981.18						9981.18						9981.18
106.6	9990.55				9990.55					9990.55					9990.55						9990.55						9990.55
106.7	9999.92				9999.92					9999.92					9999.92						9999.92						9999.92
106.8	10009.3				10009.3					10009.3					10009.3						10009.3						10009.3
106.9	10018.7				10018.7					10018.7					10018.7						10018.7						10018.7
107	10028				10028					10028					10028						10028						10028
107.1	10037.4				10037.4					10037.4					10037.4						10037.4						10037.4
107.2	10046.8				10046.8					10046.8					10046.8						10046.8						10046.8
107.3	10056.2				10056.2					10056.2					10056.2						10056.2						10056.2
107.4	10065.5				10065.5					10065.5					10065.5						10065.5						10065.5
107.5	10074.9				10074.9					10074.9					10074.9						10074.9						10074.9
107.6	10084.3				10084.3					10084.3					10084.3						10084.3						10084.3
107.7	10093.6				10093.6					10093.6					10093.6						10093.6						10093.6
107.8	10103				10103					10103					10103						10103						10103
107.9	10112.4				10112.4					10112.4					10112.4						10112.4						10112.4
108	10121.8				10121.8					10121.8					10121.8						10121.8						10121.8
108.1	10131.1				10131.1					10131.1					10131.1						10131.1						10131.1
108.2	10140.5				10140.5					10140.5					10140.5						10140.5						10140.5
108.3	10149.9				10149.9					10149.9					10149.9						10149.9						10149.9
108.4	10159.2				10159.2					10159.2					10159.2						10159.2						10159.2
108.5	10168.6				10168.6					10168.6					10168.6						10168.6						10168.6
108.6	10178				10178					10178					10178						10178						10178
108.7	10187.4				10187.4					10187.4					10187.4						10187.4						10187.4
108.8	10196.7				10196.7					10196.7					10196.7						10196.7						10196.7
108.9	10206.1				10206.1					10206.1					10206.1						10206.1						10206.1
109	10215.5				10215.5					10215.5					10215.5						10215.5						10215.5
109.1	10224.9				10224.9					10224.9					10224.9						10224.9						10224.9
109.2	10234.2				10234.2					10234.2					10234.2						10234.2						10234.2
109.3	10243.6				10243.6					10243.6					10243.6						10243.6						10243.6
109.4	10253				10253					10253					10253						10253						10253
109.5	10262.3				10262.3					10262.3					10262.3						10262.3						10262.3
109.6	10271.7				10271.7					10271.7					10271.7						10271.7						10271.7
109.7	10281.1				10281.1					10281.1					10281.1						10281.1						10281.1
109.8	10290.5				10290.5					10290.5					10290.5						10290.5						10290.5
109.9	10299.8				10299.8					10299.8					10299.8						10299.8						10299.8
110	10309.2				10309.2					10309.2					10309.2						10309.2						10309.2
110.1	10318.6				10318.6					10318.6					10318.6						10318.6						10318.6
110.2	10327.9				10327.9					10327.9					10327.9						10327.9						10327.9
110.3	10337.3				10337.3					10337.3					10337.3						10337.3						10337.3
110.4	10346.7				10346.7					10346.7					10346.7						10346.7						10346.7
110.5	10356.1				10356.1					10356.1					10356.1						10356.1						10356.1
110.6	10365.4				10365.4					10365.4					10365.4						10365.4						10365.4
110.7	10374.8				10374.8					10374.8					10374.8						10374.8						10374.8
110.8	10384.2				10384.2					10384.2					10384.2						10384.2						10384.2
110.9	10393.5				10393.5					10393.5					10393.5						10393.5						10393.5
111	10402.9				10402.9					10402.9					10402.9						10402.9						10402.9
111.1	10412.3				10412.3					10412.3					10412.3						10412.3						10412.3
111.2	10421.7				10421.7					10421.7					10421.7						10421.7						10421.7
111.3	10431				10431					10431					10431						10431						10431
111.4	10440.4				10440.4					10440.4					10440.4						10440.4						10440.4
111.5	10449.8				10449.8					10449.8					10449.8						10449.8						10449.8
111.6	10459.2				10459.2					10459.2					10459.2						10459.2						10459.2
111.7	10468.5				10468.5					10468.5					10468.5						10468.5						10468.5
111.8	10477.9				10477.9					10477.9					10477.9						10477.9						10477.9
111.9	10487.3				10487.3					10487.3					10487.3						10487.3						10487.3
112	10496.6				10496.6					10496.6					10496.6						10496.6						10496.6
112.1	10506				10506					10506					10506						10506						10506
112.2	10515.4				10515.4					10515.4					10515.4						10515.4						10515.4
112.3	10524.8				10524.8					10524.8					10524.8						10524.8						10524.8
112.4	10534.1				10534.1					10534.1					10534.1						10534.1						10534.1
112.5	10543.5				10543.5					10543.5					10543.5						10543.5						10543.5
112.6	10552.9				10552.9					10552.9					10552.9						10552.9						10552.9
112.7	10562.2				10562.2					10562.2					10562.2						10562.2						10562.2
112.8	10571.6				10571.6					10571.6					10571.6						10571.6						10571.6
112.9	10581				10581					10581					10581						10581						10581
113	10590.4				10590.4					10590.4					10590.4						10590.4						10590.4
113.1	10599.7				10599.7					10599.7					10599.7						10599.7						10599.7
113.2	10609.1				10609.1					10609.1					10609.1						10609.1						10609.1
113.3	10618.5				10618.5					10618.5					10618.5						10618.5						10618.5
113.4	10627.8				10627.8					10627.8					10627.8						10627.8						10627.8
113.5	10637.2				10637.2					10637.2					10637.2						10637.2						10637.2
113.6	10646.6				10646.6					10646.6					10646.6						10646.6						10646.6
113.7	10656				10656					10656					10656						10656						10656
113.8	10665.3				10665.3					10665.3					10665.3						10665.3						10665.3
113.9	10674.7				10674.7					10674.7					10674.7						10674.7						10674.7
114	10684.1				10684.1					10684.1					10684.1						10684.1						10684.1
114.1	10693.5				10693.5					10693.5					10693.5						10693.5						10693.5
114.2	10702.8				10702.8					10702.8					10702.8						10702.8						10702.8
114.3	10712.2				10712.2					10712.2					10712.2						10712.2						10712.2
114.4	10721.6				10721.6					10721.6					10721.6						10721.6						10721.6
114.5	10730.9				10730.9					10730.9					10730.9						10730.9						10730.9
114.6	10740.3				10740.3					10740.3					10740.3						10740.3						10740.3
114.7	10749.7				10749.7					10749.7					10749.7						10749.7						10749.7
114.8	10759.1				10759.1					10759.1					10759.1						10759.1						10759.1
114.9	10768.4				10768.4					10768.4					10768.4						10768.4						10768.4
115	10777.8				10777.8					10777.8					10777.8						10777.8						10777.8
115.1	10787.2				10787.2					10787.2					10787.2						10787.2						10787.2
115.2	10796.5				10796.5					10796.5					10796.5						10796.5						10796.5
115.3	10805.9				10805.9					10805.9					10805.9						10805.9						10805.9
115.4	10815.3				10815.3					10815.3					10815.3						10815.3						10815.3
115.5	10824.7				10824.7					10824.7					10824.7						10824.7						10824.7
115.6	10834				10834					10834					10834						10834						10834
115.7	10843.4				10843.4					10843.4					10843.4						10843.4						10843.4
115.8	10852.8				10852.8					10852.8					10852.8						10852.8						10852.8
115.9	10862.1				10862.1					10862.1					10862.1						10862.1						10862.1
116	10871.5				10871.5					10871.5					10871.5						10871.5						10871.5
116.1	10880.9				10880.9					10880.9					10880.9						10880.9						10880.9
116.2	10890.3				10890.3					10890.3					10890.3						10890.3						10890.3
116.3	10899.6				10899.6					10899.6					10899.6						10899.6						10899.6
116.4	10909				10909					10909					10909						10909						10909
116.5	10918.4				10918.4					10918.4					10918.4						10918.4						10918.4
116.6	10927.8				10927.8					10927.8					10927.8						10927.8						10927.8
116.7	10937.1				10937.1					10937.1					10937.1						10937.1						10937.1
116.8	10946.5				10946.5					10946.5					10946.5						10946.5						10946.5
116.9	10955.9				10955.9					10955.9					10955.9						10955.9						10955.9
117	10965.2				10965.2					10965.2					10965.2						10965.2						10965.2
117.1	10974.6				10974.6					10974.6					10974.6						10974.6						10974.6
117.2	10984				10984					10984					10984						10984						10984
117.3	10993.4				10993.4					10993.4					10993.4						10993.4						10993.4
117.4	11002.7				11002.7					11002.7					11002.7						11002.7						11002.7
117.5	11012.1				11012.1					11012.1					11012.1						11012.1						11012.1
117.6	11021.5				11021.5					11021.5					11021.5						11021.5						11021.5
117.7	11030.8				11030.8					11030.8					11030.8						11030.8						11030.8
117.8	11040.2				11040.2					11040.2					11040.2						11040.2						11040.2
117.9	11049.6				11049.6					11049.6					11049.6						11049.6						11049.6
118	11059				11059					11059					11059						11059						11059
118.1	11068.3				11068.3					11068.3					11068.3						11068.3						11068.3
118.2	11077.7				11077.7					11077.7					11077.7						11077.7						11077.7
118.3	11087.1				11087.1					11087.1					11087.1						11087.1						11087.1
118.4	11096.4				11096.4					11096.4					11096.4						11096.4						11096.4
118.5	11105.8				11105.8					11105.8					11105.8						11105.8						11105.8
118.6	11115.2				11115.2					11115.2					11115.2						11115.2						11115.2
118.7	11124.6				11124.6					11124.6					11124.6						11124.6						11124.6
118.8	11133.9				11133.9					11133.9					11133.9						11133.9						11133.9
118.9	11143.3				11143.3					11143.3					11143.3						11143.3						11143.3
119	11152.7				11152.7					11152.7					11152.7						11152.7						11152.7
119.1	11162.1				11162.1					11162.1					11162.1						11162.1						11162.1
119.2	11171.4				11171.4					11171.4					11171.4						11171.4						11171.4
119.3	11180.8				11180.8					11180.8					11180.8						11180.8						11180.8
119.4	11190.2				11190.2					11190.2					11190.2						11190.2						11190.2
119.5	11199.5				11199.5					11199.5					11199.5						11199.5						11199.5
119.6	11208.9				11208.9					11208.9					11208.9						11208.9						11208.9
119.7	11218.3				11218.3					11218.3					11218.3						11218.3						11218.3
119.8	11227.7				11227.7					11227.7					11227.7						11227.7						11227.7
119.9	11237				11237					11237					11237						11237						11237
120	11246.4				11246.4					11246.4					11246.4						11246.4						11246.4
120.1	11255.8				11255.8					11255.8					11255.8						11255.8						11255.8
120.2	11265.1				11265.1					11265.1					11265.1						11265.1						11265.1
120.3	11274.5				11274.5					11274.5					11274.5						11274.5						11274.5
120.4	11283.9				11283.9					11283.9					11283.9						11283.9						11283.9
120.5	11293.3				11293.3					11293.3					11293.3						11293.3						11293.3
120.6	11302.6				11302.6					11302.6					11302.6						11302.6						11302.6
120.7	11312				11312					11312					11312						11312						11312
120.8	11321.4				11321.4					11321.4					11321.4						11321.4						11321.4
120.9	11330.7				11330.7					11330.7					11330.7						11330.7						11330.7
121	11340.1				11340.1					11340.1					11340.1						11340.1						11340.1
121.1	11349.5				11349.5					11349.5					11349.5						11349.5						11349.5
121.2	11358.9				11358.9					11358.9					11358.9						11358.9						11358.9
121.3	11368.2				11368.2					11368.2					11368.2						11368.2						11368.2
121.4	11377.6				11377.6					11377.6					11377.6						11377.6						11377.6
121.5	11387				11387					11387					11387						11387						11387
121.6	11396.4				11396.4					11396.4					11396.4						11396.4						11396.4
121.7	11405.7				11405.7					11405.7					11405.7						11405.7						11405.7
121.8	11415.1				11415.1					11415.1					11415.1						11415.1						11415.1
121.9	11424.5				11424.5					11424.5					11424.5						11424.5						11424.5
122	11433.8				11433.8					11433.8					11433.8						11433.8						11433.8
122.1	11443.2				11443.2					11443.2					11443.2						11443.2						11443.2
122.2	11452.6				11452.6					11452.6					11452.6						11452.6						11452.6
122.3	11462				11462					11462					11462						11462						11462
122.4	11471.3				11471.3					11471.3					11471.3						11471.3						11471.3
122.5	11480.7				11480.7					11480.7					11480.7						11480.7						11480.7
122.6	11490.1				11490.1					11490.1					11490.1						11490.1						11490.1
122.7	11499.4				11499.4					11499.4					11499.4						11499.4						11499.4
122.8	11508.8				11508.8					11508.8					11508.8						11508.8						11508.8
122.9	11518.2				11518.2					11518.2					11518.2						11518.2						11518.2
123	11527.6				11527.6					11527.6					11527.6						11527.6						11527.6
123.1	11536.9				11536.9					11536.9					11536.9						11536.9						11536.9
123.2	11546.3				11546.3					11546.3					11546.3						11546.3						11546.3
123.3	11555.7				11555.7					11555.7					11555.7						11555.7						11555.7
123.4	11565				11565					11565					11565						11565						11565
123.5	11574.4				11574.4					11574.4					11574.4						11574.4						11574.4
123.6	11583.8				11583.8					11583.8					11583.8						11583.8						11583.8
123.7	11593.2				11593.2					11593.2					11593.2						11593.2						11593.2
123.8	11602.5				11602.5					11602.5					11602.5						11602.5						11602.5
123.9	11611.9				11611.9					11611.9					11611.9						11611.9						11611.9
124	11621.3				11621.3					11621.3					11621.3						11621.3						11621.3
124.1	11630.7				11630.7					11630.7					11630.7						11630.7						11630.7
124.2	11640				11640					11640					11640						11640						11640
124.3	11649.4				11649.4					11649.4					11649.4						11649.4						11649.4
124.4	11658.8				11658.8					11658.8					11658.8						11658.8						11658.8
124.5	11668.1				11668.1					11668.1					11668.1						11668.1						11668.1
124.6	11677.5				11677.5					11677.5					11677.5						11677.5						11677.5
124.7	11686.9				11686.9					11686.9					11686.9						11686.9						11686.9
124.8	11696.3				11696.3					11696.3					11696.3						11696.3						11696.3
124.9	11705.6				11705.6					11705.6					11705.6						11705.6						11705.6
125	11715				11715					11715					11715						11715						11715
125.1	11724.4				11724.4					11724.4					11724.4						11724.4						11724.4
125.2	11733.7				11733.7					11733.7					11733.7						11733.7						11733.7
125.3	11743.1				11743.1					11743.1					11743.1						11743.1						11743.1
125.4	11752.5				11752.5					11752.5					11752.5						11752.5						11752.5
125.5	11761.9				11761.9					11761.9					11761.9						11761.9						11761.9
125.6	11771.2				11771.2					11771.2					11771.2						11771.2						11771.2
125.7	11780.6				11780.6					11780.6					11780.6						11780.6						11780.6
125.8	11790				11790					11790					11790						11790						11790
125.9	11799.3				11799.3					11799.3					11799.3						11799.3						11799.3
126	11808.7				11808.7					11808.7					11808.7						11808.7						11808.7
126.1	11818.1				11818.1					11818.1					11818.1						11818.1						11818.1
126.2	11827.5				11827.5					11827.5					11827.5						11827.5						11827.5
126.3	11836.8				11836.8					11836.8					11836.8						11836.8						11836.8
126.4	11846.2				11846.2					11846.2					11846.2						11846.2						11846.2
126.5	11855.6				11855.6					11855.6					11855.6						11855.6						11855.6
126.6	11865				11865					11865					11865						11865						11865
126.7	11874.3				11874.3					11874.3					11874.3						11874.3						11874.3
126.8	11883.7				11883.7					11883.7					11883.7						11883.7						11883.7
126.9	11893.1				11893.1					11893.1					11893.1						11893.1						11893.1
127	11902.4				11902.4					11902.4					11902.4						11902.4						11902.4
127.1	11911.8				11911.8					11911.8					11911.8						11911.8						11911.8
127.2	11921.2				11921.2					11921.2					11921.2						11921.2						11921.2
127.3	11930.6				11930.6					11930.6					11930.6						11930.6						11930.6
127.4	11939.9				11939.9					11939.9					11939.9						11939.9						11939.9
127.5	11949.3				11949.3					11949.3					11949.3						11949.3						11949.3
127.6	11958.7				11958.7					11958.7					11958.7						11958.7						11958.7
127.7	11968				11968					11968					11968						11968						11968
127.8	11977.4				11977.4					11977.4					11977.4						11977.4						11977.4
127.9	11986.8				11986.8					11986.8					11986.8						11986.8						11986.8
128	11996.2				11996.2					11996.2					11996.2						11996.2						11996.2
128.1	12005.5				12005.5					12005.5					12005.5						12005.5						12005.5
128.2	12014.9				12014.9					12014.9					12014.9						12014.9						12014.9
128.3	12024.3				12024.3					12024.3					12024.3						12024.3						12024.3
128.4	12033.6				12033.6					12033.6					12033.6						12033.6						12033.6
128.5	12043				12043					12043					12043						12043						12043
128.6	12052.4				12052.4					12052.4					12052.4						12052.4						12052.4
128.7	12061.8				12061.8					12061.8					12061.8						12061.8						12061.8
128.8	12071.1				12071.1					12071.1					12071.1						12071.1						12071.1
128.9	12080.5				12080.5					12080.5					12080.5						12080.5						12080.5
129	12089.9				12089.9					12089.9					12089.9						12089.9						12089.9
129.1	12099.3				12099.3					12099.3					12099.3						12099.3						12099.3
129.2	12108.6				12108.6					12108.6					12108.6						12108.6						12108.6
129.3	12118				12118					12118					12118						12118						12118
129.4	12127.4				12127.4					12127.4					12127.4						12127.4						12127.4
129.5	12136.7				12136.7					12136.7					12136.7						12136.7						12136.7
129.6	12146.1				12146.1					12146.1					12146.1						12146.1						12146.1
129.7	12155.5				12155.5					12155.5					12155.5						12155.5						12155.5
129.8	12164.9				12164.9					12164.9					12164.9						12164.9						12164.9
129.9	12174.2				12174.2					12174.2					12174.2						12174.2						12174.2
130	12183.6				12183.6					12183.6					12183.6						12183.6						12183.6
130.1	12193				12193					12193					12193						12193						12193
130.2	12202.3				12202.3					12202.3					12202.3						12202.3						12202.3
130.3	12211.7				12211.7					12211.7					12211.7						12211.7						12211.7
130.4	12221.1				12221.1					12221.1					12221.1						12221.1						12221.1
130.5	12230.5				12230.5					12230.5					12230.5						12230.5						12230.5
130.6	12239.8				12239.8					12239.8					12239.8						12239.8						12239.8
130.7	12249.2				12249.2					12249.2					12249.2						12249.2						12249.2
130.8	12258.6				12258.6					12258.6					12258.6						12258.6						12258.6
130.9	12267.9				12267.9					12267.9					12267.9						12267.9						12267.9
131	12277.3				12277.3					12277.3					12277.3						12277.3						12277.3
131.1	12286.7				12286.7					12286.7					12286.7						12286.7						12286.7
131.2	12296.1				12296.1					12296.1					12296.1						12296.1						12296.1
131.3	12305.4				12305.4					12305.4					12305.4						12305.4						12305.4
131.4	12314.8				12314.8					12314.8					12314.8						12314.8						12314.8
131.5	12324.2				12324.2					12324.2					12324.2						12324.2						12324.2
131.6	12333.6				12333.6					12333.6					12333.6						12333.6						12333.6
131.7	12342.9				12342.9					12342.9					12342.9						12342.9						12342.9
131.8	12352.3				12352.3					12352.3					12352.3						12352.3						12352.3
131.9	12361.7				12361.7					12361.7					12361.7						12361.7						12361.7
132	12371				12371					12371					12371						12371						12371
132.1	12380.4				12380.4					12380.4					12380.4						12380.4						12380.4
132.2	12389.8				12389.8					12389.8					12389.8						12389.8						12389.8
132.3	12399.2				12399.2					12399.2					12399.2						12399.2						12399.2
132.4	12408.5				12408.5					12408.5					12408.5						12408.5						12408.5
132.5	12417.9				12417.9					12417.9					12417.9						12417.9						12417.9
132.6	12427.3				12427.3					12427.3					12427.3						12427.3						12427.3
132.7	12436.6				12436.6					12436.6					12436.6						12436.6						12436.6
132.8	12446				12446					12446					12446						12446						12446
132.9	12455.4				12455.4					12455.4					12455.4						12455.4						12455.4
133	12464.8				12464.8					12464.8					12464.8						12464.8						12464.8
133.1	12474.1				12474.1					12474.1					12474.1						12474.1						12474.1
133.2	12483.5				12483.5					12483.5					12483.5						12483.5						12483.5
133.3	12492.9				12492.9					12492.9					12492.9						12492.9						12492.9
133.4	12502.2				12502.2					12502.2					12502.2						12502.2						12502.2
133.5	12511.6				12511.6					12511.6					12511.6						12511.6						12511.6
133.6	12521				12521					12521					12521						12521						12521
133.7	12530.4				12530.4					12530.4					12530.4						12530.4						12530.4
133.8	12539.7				12539.7					12539.7					12539.7						12539.7						12539.7
133.9	12549.1				12549.1					12549.1					12549.1						12549.1						12549.1
134	12558.5				12558.5					12558.5					12558.5						12558.5						12558.5
134.1	12567.9				12567.9					12567.9					12567.9						12567.9						12567.9
134.2	12577.2				12577.2					12577.2					12577.2						12577.2						12577.2
134.3	12586.6				12586.6					12586.6					12586.6						12586.6						12586.6
134.4	12596				12596					12596					12596						12596						12596
134.5	12605.3				12605.3					12605.3					12605.3						12605.3						12605.3
134.6	12614.7				12614.7					12614.7					12614.7						12614.7						12614.7
134.7	12624.1				12624.1					12624.1					12624.1						12624.1						12624.1
134.8	12633.5				12633.5					12633.5					12633.5						12633.5						12633.5
134.9	12642.8				12642.8					12642.8					12642.8						12642.8						12642.8
135	12652.2				12652.2					12652.2					12652.2						12652.2						12652.2
135.1	12661.6				12661.6					12661.6					12661.6						12661.6						12661.6
135.2	12670.9				12670.9					12670.9					12670.9						12670.9						12670.9
135.3	12680.3				12680.3					12680.3					12680.3						12680.3						12680.3
135.4	12689.7				12689.7					12689.7					12689.7						12689.7						12689.7
135.5	12699.1				12699.1					12699.1					12699.1						12699.1						12699.1
135.6	12708.4				12708.4					12708.4					12708.4						12708.4						12708.4
135.7	12717.8				12717.8					12717.8					12717.8						12717.8						12717.8
135.8	12727.2				12727.2					12727.2					12727.2						12727.2						12727.2
135.9	12736.5				12736.5					12736.5					12736.5						12736.5						12736.5
136	12745.9				12745.9					12745.9					12745.9						12745.9						12745.9
136.1	12755.3				12755.3					12755.3					12755.3						12755.3						12755.3
136.2	12764.7				12764.7					12764.7					12764.7						12764.7						12764.7
136.3	12774				12774					12774					12774						12774						12774
136.4	12783.4				12783.4					12783.4					12783.4						12783.4						12783.4
136.5	12792.8				12792.8					12792.8					12792.8						12792.8						12792.8
136.6	12802.2				12802.2					12802.2					12802.2						12802.2						12802.2
136.7	12811.5				12811.5					12811.5					12811.5						12811.5						12811.5
136.8	12820.9				12820.9					12820.9					12820.9						12820.9						12820.9
136.9	12830.3				12830.3					12830.3					12830.3						12830.3						12830.3
137	12839.6				12839.6					12839.6					12839.6						12839.6						12839.6
137.1	12849				12849					12849					12849						12849						12849
137.2	12858.4				12858.4					12858.4					12858.4						12858.4						12858.4
137.3	12867.8				12867.8					12867.8					12867.8						12867.8						12867.8
137.4	12877.1				12877.1					12877.1					12877.1						12877.1						12877.1
137.5	12886.5				12886.5					12886.5					12886.5						12886.5						12886.5
137.6	12895.9				12895.9					12895.9					12895.9						12895.9						12895.9
137.7	12905.2				12905.2					12905.2					12905.2						12905.2						12905.2
137.8	12914.6				12914.6					12914.6					12914.6						12914.6						12914.6
137.9	12924				12924					12924					12924						12924						12924
138	12933.4				12933.4					12933.4					12933.4						12933.4						12933.4
138.1	12942.7				12942.7					12942.7					12942.7						12942.7						12942.7
138.2	12952.1				12952.1					12952.1					12952.1						12952.1						12952.1
138.3	12961.5				12961.5					12961.5					12961.5						12961.5						12961.5
138.4	12970.8				12970.8					12970.8					12970.8						12970.8						12970.8
138.5	12980.2				12980.2					12980.2					12980.2						12980.2						12980.2
138.6	12989.6				12989.6					12989.6					12989.6						12989.6						12989.6
138.7	12999				12999					12999					12999						12999						12999
138.8	13008.3				13008.3					13008.3					13008.3						13008.3						13008.3
138.9	13017.7				13017.7					13017.7					13017.7						13017.7						13017.7
139	13027.1				13027.1					13027.1					13027.1						13027.1						13027.1
139.1	13036.5				13036.5					13036.5					13036.5						13036.5						13036.5
139.2	13045.8				13045.8					13045.8					13045.8						13045.8						13045.8
139.3	13055.2				13055.2					13055.2					13055.2						13055.2						13055.2
139.4	13064.6				13064.6					13064.6					13064.6						13064.6						13064.6
139.5	13073.9				13073.9					13073.9					13073.9						13073.9						13073.9
139.6	13083.3				13083.3					13083.3					13083.3						13083.3						13083.3
139.7	13092.7				13092.7					13092.7					13092.7						13092.7						13092.7
139.8	13102.1				13102.1					13102.1					13102.1						13102.1						13102.1
139.9	13111.4				13111.4					13111.4					13111.4						13111.4						13111.4
140	13120.8				13120.8					13120.8					13120.8						13120.8						13120.8
140.1	13130.2				13130.2					13130.2					13130.2						13130.2						13130.2
140.2	13139.5				13139.5					13139.5					13139.5						13139.5						13139.5
140.3	13148.9				13148.9					13148.9					13148.9						13148.9						13148.9
140.4	13158.3				13158.3					13158.3					13158.3						13158.3						13158.3
140.5	13167.7				13167.7					13167.7					13167.7						13167.7						13167.7
140.6	13177				13177					13177					13177						13177						13177
140.7	13186.4				13186.4					13186.4					13186.4						13186.4						13186.4
140.8	13195.8				13195.8					13195.8					13195.8						13195.8						13195.8
140.9	13205.1				13205.1					13205.1					13205.1						13205.1						13205.1
141	13214.5				13214.5					13214.5					13214.5						13214.5						13214.5
141.1	13223.9				13223.9					13223.9					13223.9						13223.9						13223.9
141.2	13233.3				13233.3					13233.3					13233.3						13233.3						13233.3
141.3	13242.6				13242.6					13242.6					13242.6						13242.6						13242.6
141.4	13252				13252					13252					13252						13252						13252
141.5	13261.4				13261.4					13261.4					13261.4						13261.4						13261.4
141.6	13270.8				13270.8					13270.8					13270.8						13270.8						13270.8
141.7	13280.1				13280.1					13280.1					13280.1						13280.1						13280.1
141.8	13289.5				13289.5					13289.5					13289.5						13289.5						13289.5
141.9	13298.9				13298.9					13298.9					13298.9						13298.9						13298.9
142	13308.2				13308.2					13308.2					13308.2						13308.2						13308.2
142.1	13317.6				13317.6					13317.6					13317.6						13317.6						13317.6
142.2	13327				13327					13327					13327						13327						13327
142.3	13336.4				13336.4					13336.4					13336.4						13336.4						13336.4
142.4	13345.7				13345.7					13345.7					13345.7						13345.7						13345.7
142.5	13355.1				13355.1					13355.1					13355.1						13355.1						13355.1
142.6	13364.5				13364.5					13364.5					13364.5						13364.5						13364.5
142.7	13373.8				13373.8					13373.8					13373.8						13373.8						13373.8
142.8	13383.2				13383.2					13383.2					13383.2						13383.2						13383.2
142.9	13392.6				13392.6					13392.6					13392.6						13392.6						13392.6
143	13402				13402					13402					13402						13402						13402
143.1	13411.3				13411.3					13411.3					13411.3						13411.3						13411.3
143.2	13420.7				13420.7					13420.7					13420.7						13420.7						13420.7
143.3	13430.1				13430.1					13430.1					13430.1						13430.1						13430.1
143.4	13439.4				13439.4					13439.4					13439.4						13439.4						13439.4
143.5	13448.8				13448.8					13448.8					13448.8						13448.8						13448.8
143.6	13458.2				13458.2					13458.2					13458.2						13458.2						13458.2
143.7	13467.6				13467.6					13467.6					13467.6						13467.6						13467.6
143.8	13476.9				13476.9					13476.9					13476.9						13476.9						13476.9
143.9	13486.3				13486.3					13486.3					13486.3						13486.3						13486.3
144	13495.7				13495.7					13495.7					13495.7						13495.7						13495.7
144.1	13505.1				13505.1					13505.1					13505.1						13505.1						13505.1
144.2	13514.4				13514.4					13514.4					13514.4						13514.4						13514.4
144.3	13523.8				13523.8					13523.8					13523.8						13523.8						13523.8
144.4	13533.2				13533.2					13533.2					13533.2						13533.2						13533.2
144.5	13542.5				13542.5					13542.5					13542.5						13542.5						13542.5
144.6	13551.9				13551.9					13551.9					13551.9						13551.9						13551.9
144.7	13561.3				13561.3					13561.3					13561.3						13561.3						13561.3
144.8	13570.7				13570.7					13570.7					13570.7						13570.7						13570.7
144.9	13580				13580					13580					13580						13580						13580
145	13589.4				13589.4					13589.4					13589.4						13589.4						13589.4
145.1	13598.8				13598.8					13598.8					13598.8						13598.8						13598.8
145.2	13608.1				13608.1					13608.1					13608.1						13608.1						13608.1
145.3	13617.5				13617.5					13617.5					13617.5						13617.5						13617.5
145.4	13626.9				13626.9					13626.9					13626.9						13626.9						13626.9
145.5	13636.3				13636.3					13636.3					13636.3						13636.3						13636.3
145.6	13645.6				13645.6					13645.6					13645.6						13645.6						13645.6
145.7	13655				13655					13655					13655						13655						13655
145.8	13664.4				13664.4					13664.4					13664.4						13664.4						13664.4
145.9	13673.7				13673.7					13673.7					13673.7						13673.7						13673.7
146	13683.1				13683.1					13683.1					13683.1						13683.1						13683.1
146.1	13692.5				13692.5					13692.5					13692.5						13692.5						13692.5
146.2	13701.9				13701.9					13701.9					13701.9						13701.9						13701.9
146.3	13711.2				13711.2					13711.2					13711.2						13711.2						13711.2
146.4	13720.6				13720.6					13720.6					13720.6						13720.6						13720.6
146.5	13730				13730					13730					13730						13730						13730
146.6	13739.4				13739.4					13739.4					13739.4						13739.4						13739.4
146.7	13748.7				13748.7					13748.7					13748.7						13748.7						13748.7
146.8	13758.1				13758.1					13758.1					13758.1						13758.1						13758.1
146.9	13767.5				13767.5					13767.5					13767.5						13767.5						13767.5
147	13776.8				13776.8					13776.8					13776.8						13776.8						13776.8
147.1	13786.2				13786.2					13786.2					13786.2						13786.2						13786.2
147.2	13795.6				13795.6					13795.6					13795.6						13795.6						13795.6
147.3	13805				13805					13805					13805						13805						13805
147.4	13814.3				13814.3					13814.3					13814.3						13814.3						13814.3
147.5	13823.7				13823.7					13823.7					13823.7						13823.7						13823.7
147.6	13833.1				13833.1					13833.1					13833.1						13833.1						13833.1
147.7	13842.4				13842.4					13842.4					13842.4						13842.4						13842.4
147.8	13851.8				13851.8					13851.8					13851.8						13851.8						13851.8
147.9	13861.2				13861.2					13861.2					13861.2						13861.2						13861.2
148	13870.6				13870.6					13870.6					13870.6						13870.6						13870.6
148.1	13879.9				13879.9					13879.9					13879.9						13879.9						13879.9
148.2	13889.3				13889.3					13889.3					13889.3						13889.3						13889.3
148.3	13898.7				13898.7					13898.7					13898.7						13898.7						13898.7
148.4	13908				13908					13908					13908						13908						13908
148.5	13917.4				13917.4					13917.4					13917.4						13917.4						13917.4
148.6	13926.8				13926.8					13926.8					13926.8						13926.8						13926.8
148.7	13936.2				13936.2					13936.2					13936.2						13936.2						13936.2
148.8	13945.5				13945.5					13945.5					13945.5						13945.5						13945.5
148.9	13954.9				13954.9					13954.9					13954.9						13954.9						13954.9
149	13964.3				13964.3					13964.3					13964.3						13964.3						13964.3
149.1	13973.7				13973.7					13973.7					13973.7						13973.7						13973.7
149.2	13983				13983					13983					13983						13983						13983
149.3	13992.4				13992.4					13992.4					13992.4						13992.4						13992.4
149.4	14001.8				14001.8					14001.8					14001.8						14001.8						14001.8
149.5	14011.1				14011.1					14011.1					14011.1						14011.1						14011.1
149.6	14020.5				14020.5					14020.5					14020.5						14020.5						14020.5
149.7	14029.9				14029.9					14029.9					14029.9						14029.9						14029.9
149.8	14039.3				14039.3					14039.3					14039.3						14039.3						14039.3
149.9	14048.6				14048.6					14048.6					14048.6						14048.6						14048.6
150	14058				14058					14058					14058						14058						14058
150.1	14067.4				14067.4					14067.4					14067.4						14067.4						14067.4
150.2	14076.7				14076.7					14076.7					14076.7						14076.7						14076.7
150.3	14086.1				14086.1					14086.1					14086.1						14086.1						14086.1
150.4	14095.5				14095.5					14095.5					14095.5						14095.5						14095.5
150.5	14104.9				14104.9					14104.9					14104.9						14104.9						14104.9
150.6	14114.2				14114.2					14114.2					14114.2						14114.2						14114.2
150.7	14123.6				14123.6					14123.6					14123.6						14123.6						14123.6
150.8	14133				14133					14133					14133						14133						14133
150.9	14142.3				14142.3					14142.3					14142.3						14142.3						14142.3
151	14151.7				14151.7					14151.7					14151.7						14151.7						14151.7
151.1	14161.1				14161.1					14161.1					14161.1						14161.1						14161.1
151.2	14170.5				14170.5					14170.5					14170.5						14170.5						14170.5
151.3	14179.8				14179.8					14179.8					14179.8						14179.8						14179.8
151.4	14189.2				14189.2					14189.2					14189.2						14189.2						14189.2
151.5	14198.6				14198.6					14198.6					14198.6						14198.6						14198.6
151.6	14208				14208					14208					14208						14208						14208
151.7	14217.3				14217.3					14217.3					14217.3						14217.3						14217.3
151.8	14226.7				14226.7					14226.7					14226.7						14226.7						14226.7
151.9	14236.1				14236.1					14236.1					14236.1						14236.1						14236.1
152	14245.4				14245.4					14245.4					14245.4						14245.4						14245.4
152.1	14254.8				14254.8					14254.8					14254.8						14254.8						14254.8
152.2	14264.2				14264.2					14264.2					14264.2						14264.2						14264.2
152.3	14273.6				14273.6					14273.6					14273.6						14273.6						14273.6
152.4	14282.9				14282.9					14282.9					14282.9						14282.9						14282.9
152.5	14292.3				14292.3					14292.3					14292.3						14292.3						14292.3
152.6	14301.7				14301.7					14301.7					14301.7						14301.7						14301.7
152.7	14311				14311					14311					14311						14311						14311
152.8	14320.4				14320.4					14320.4					14320.4						14320.4						14320.4
152.9	14329.8				14329.8					14329.8					14329.8						14329.8						14329.8
153	14339.2				14339.2					14339.2					14339.2						14339.2						14339.2
153.1	14348.5				14348.5					14348.5					14348.5						14348.5						14348.5
153.2	14357.9				14357.9					14357.9					14357.9						14357.9						14357.9
153.3	14367.3				14367.3					14367.3					14367.3						14367.3						14367.3
153.4	14376.6				14376.6					14376.6					14376.6						14376.6						14376.6
153.5	14386				14386					14386					14386						14386						14386
153.6	14395.4				14395.4					14395.4					14395.4						14395.4						14395.4
153.7	14404.8				14404.8					14404.8					14404.8						14404.8						14404.8
153.8	14414.1				14414.1					14414.1					14414.1						14414.1						14414.1
153.9	14423.5				14423.5					14423.5					14423.5						14423.5						14423.5
154	14432.9				14432.9					14432.9					14432.9						14432.9						14432.9
154.1	14442.3				14442.3					14442.3					14442.3						14442.3						14442.3
154.2	14451.6				14451.6					14451.6					14451.6						14451.6						14451.6
154.3	14461				14461					14461					14461						14461						14461
154.4	14470.4				14470.4					14470.4					14470.4						14470.4						14470.4
154.5	14479.7				14479.7					14479.7					14479.7						14479.7						14479.7
154.6	14489.1				14489.1					14489.1					14489.1						14489.1						14489.1
154.7	14498.5				14498.5					14498.5					14498.5						14498.5						14498.5
154.8	14507.9				14507.9					14507.9					14507.9						14507.9						14507.9
154.9	14517.2				14517.2					14517.2					14517.2						14517.2						14517.2
155	14526.6				14526.6					14526.6					14526.6						14526.6						14526.6
155.1	14536				14536					14536					14536						14536						14536
155.2	14545.3				14545.3					14545.3					14545.3						14545.3						14545.3
155.3	14554.7				14554.7					14554.7					14554.7						14554.7						14554.7
155.4	14564.1				14564.1					14564.1					14564.1						14564.1						14564.1
155.5	14573.5				14573.5					14573.5					14573.5						14573.5						14573.5
155.6	14582.8				14582.8					14582.8					14582.8						14582.8						14582.8
155.7	14592.2				14592.2					14592.2					14592.2						14592.2						14592.2
155.8	14601.6				14601.6					14601.6					14601.6						14601.6						14601.6
155.9	14610.9				14610.9					14610.9					14610.9						14610.9						14610.9
156	14620.3				14620.3					14620.3					14620.3						14620.3						14620.3
156.1	14629.7				14629.7					14629.7					14629.7						14629.7						14629.7
156.2	14639.1				14639.1					14639.1					14639.1						14639.1						14639.1
156.3	14648.4				14648.4					14648.4					14648.4						14648.4						14648.4
156.4	14657.8				14657.8					14657.8					14657.8						14657.8						14657.8
156.5	14667.2				14667.2					14667.2					14667.2						14667.2						14667.2
156.6	14676.6				14676.6					14676.6					14676.6						14676.6						14676.6
156.7	14685.9				14685.9					14685.9					14685.9						14685.9						14685.9
156.8	14695.3				14695.3					14695.3					14695.3						14695.3						14695.3
156.9	14704.7				14704.7					14704.7					14704.7						14704.7						14704.7
157	14714				14714					14714					14714						14714						14714
157.1	14723.4				14723.4					14723.4					14723.4						14723.4						14723.4
157.2	14732.8				14732.8					14732.8					14732.8						14732.8						14732.8
157.3	14742.2				14742.2					14742.2					14742.2						14742.2						14742.2
157.4	14751.5				14751.5					14751.5					14751.5						14751.5						14751.5
157.5	14760.9				14760.9					14760.9					14760.9						14760.9						14760.9
157.6	14770.3				14770.3					14770.3					14770.3						14770.3						14770.3
157.7	14779.6				14779.6					14779.6					14779.6						14779.6						14779.6
157.8	14789				14789					14789					14789						14789						14789
157.9	14798.4				14798.4					14798.4					14798.4						14798.4						14798.4
158	14807.8				14807.8					14807.8					14807.8						14807.8						14807.8
158.1	14817.1				14817.1					14817.1					14817.1						14817.1						14817.1
158.2	14826.5				14826.5					14826.5					14826.5						14826.5						14826.5
158.3	14835.9				14835.9					14835.9					14835.9						14835.9						14835.9
158.4	14845.2				14845.2					14845.2					14845.2						14845.2						14845.2
158.5	14854.6				14854.6					14854.6					14854.6						14854.6						14854.6
158.6	14864				14864					14864					14864						14864						14864
158.7	14873.4				14873.4					14873.4					14873.4						14873.4						14873.4
158.8	14882.7				14882.7					14882.7					14882.7						14882.7						14882.7
158.9	14892.1				14892.1					14892.1					14892.1						14892.1						14892.1
159	14901.5				14901.5					14901.5					14901.5						14901.5						14901.5
159.1	14910.9				14910.9					14910.9					14910.9						14910.9						14910.9
159.2	14920.2				14920.2					14920.2					14920.2						14920.2						14920.2
159.3	14929.6				14929.6					14929.6					14929.6						14929.6						14929.6
159.4	14939				14939					14939					14939						14939						14939
159.5	14948.3				14948.3					14948.3					14948.3						14948.3						14948.3
159.6	14957.7				14957.7					14957.7					14957.7						14957.7						14957.7
159.7	14967.1				14967.1					14967.1					14967.1						14967.1						14967.1
159.8	14976.5				14976.5					14976.5					14976.5						14976.5						14976.5
159.9	14985.8				14985.8					14985.8					14985.8						14985.8						14985.8
160	14995.2				14995.2					14995.2					14995.2						14995.2						14995.2
160.1	15004.6				15004.6					15004.6					15004.6						15004.6						15004.6
160.2	15013.9				15013.9					15013.9					15013.9						15013.9						15013.9
160.3	15023.3				15023.3					15023.3					15023.3						15023.3						15023.3
160.4	15032.7				15032.7					15032.7					15032.7						15032.7						15032.7
160.5	15042.1				15042.1					15042.1					15042.1						15042.1						15042.1
160.6	15051.4				15051.4					15051.4					15051.4						15051.4						15051.4
160.7	15060.8				15060.8					15060.8					15060.8						15060.8						15060.8
160.8	15070.2				15070.2					15070.2					15070.2						15070.2						15070.2
160.9	15079.5				15079.5					15079.5					15079.5						15079.5						15079.5
161	15088.9				15088.9					15088.9					15088.9						15088.9						15088.9
161.1	15098.3				15098.3					15098.3					15098.3						15098.3						15098.3
161.2	15107.7				15107.7					15107.7					15107.7						15107.7						15107.7
161.3	15117				15117					15117					15117						15117						15117
161.4	15126.4				15126.4					15126.4					15126.4						15126.4						15126.4
161.5	15135.8				15135.8					15135.8					15135.8						15135.8						15135.8
161.6	15145.2				15145.2					15145.2					15145.2						15145.2						15145.2
161.7	15154.5				15154.5					15154.5					15154.5						15154.5						15154.5
161.8	15163.9				15163.9					15163.9					15163.9						15163.9						15163.9
161.9	15173.3				15173.3					15173.3					15173.3						15173.3						15173.3
162	15182.6				15182.6					15182.6					15182.6						15182.6						15182.6
162.1	15192				15192					15192					15192						15192						15192
162.2	15201.4				15201.4					15201.4					15201.4						15201.4						15201.4
162.3	15210.8				15210.8					15210.8					15210.8						15210.8						15210.8
162.4	15220.1				15220.1					15220.1					15220.1						15220.1						15220.1
162.5	15229.5				15229.5					15229.5					15229.5						15229.5						15229.5
162.6	15238.9				15238.9					15238.9					15238.9						15238.9						15238.9
162.7	15248.2				15248.2					15248.2					15248.2						15248.2						15248.2
162.8	15257.6				15257.6					15257.6					15257.6						15257.6						15257.6
162.9	15267				15267					15267					15267						15267						15267
163	15276.4				15276.4					15276.4					15276.4						15276.4						15276.4
163.1	15285.7				15285.7					15285.7					15285.7						15285.7						15285.7
163.2	15295.1				15295.1					15295.1					15295.1						15295.1						15295.1
163.3	15304.5				15304.5					15304.5					15304.5						15304.5						15304.5
163.4	15313.8				15313.8					15313.8					15313.8						15313.8						15313.8
163.5	15323.2				15323.2					15323.2					15323.2						15323.2						15323.2
163.6	15332.6				15332.6					15332.6					15332.6						15332.6						15332.6
163.7	15342				15342					15342					15342						15342						15342
163.8	15351.3				15351.3					15351.3					15351.3						15351.3						15351.3
163.9	15360.7				15360.7					15360.7					15360.7						15360.7						15360.7
164	15370.1				15370.1					15370.1					15370.1						15370.1						15370.1
164.1	15379.5				15379.5					15379.5					15379.5						15379.5						15379.5
164.2	15388.8				15388.8					15388.8					15388.8						15388.8						15388.8
164.3	15398.2				15398.2					15398.2					15398.2						15398.2						15398.2
164.4	15407.6				15407.6					15407.6					15407.6						15407.6						15407.6
164.5	15416.9				15416.9					15416.9					15416.9						15416.9						15416.9
164.6	15426.3				15426.3					15426.3					15426.3						15426.3						15426.3
164.7	15435.7				15435.7					15435.7					15435.7						15435.7						15435.7
164.8	15445.1				15445.1					15445.1					15445.1						15445.1						15445.1
164.9	15454.4				15454.4					15454.4					15454.4						15454.4						15454.4
165	15463.8				15463.8					15463.8					15463.8						15463.8						15463.8
165.1	15473.2				15473.2					15473.2					15473.2						15473.2						15473.2
165.2	15482.5				15482.5					15482.5					15482.5						15482.5						15482.5
165.3	15491.9				15491.9					15491.9					15491.9						15491.9						15491.9
165.4	15501.3				15501.3					15501.3					15501.3						15501.3						15501.3
165.5	15510.7				15510.7					15510.7					15510.7						15510.7						15510.7
165.6	15520				15520					15520					15520						15520						15520
165.7	15529.4				15529.4					15529.4					15529.4						15529.4						15529.4
165.8	15538.8				15538.8					15538.8					15538.8						15538.8						15538.8
165.9	15548.1				15548.1					15548.1					15548.1						15548.1						15548.1
166	15557.5				15557.5					15557.5					15557.5						15557.5						15557.5
166.1	15566.9				15566.9					15566.9					15566.9						15566.9						15566.9
166.2	15576.3				15576.3					15576.3					15576.3						15576.3						15576.3
166.3	15585.6				15585.6					15585.6					15585.6						15585.6						15585.6
166.4	15595				15595					15595					15595						15595						15595
166.5	15604.4				15604.4					15604.4					15604.4						15604.4						15604.4
166.6	15613.8				15613.8					15613.8					15613.8						15613.8						15613.8
166.7	15623.1				15623.1					15623.1					15623.1						15623.1						15623.1
166.8	15632.5				15632.5					15632.5					15632.5						15632.5						15632.5
166.9	15641.9				15641.9					15641.9					15641.9						15641.9						15641.9
167	15651.2				15651.2					15651.2					15651.2						15651.2						15651.2
167.1	15660.6				15660.6					15660.6					15660.6						15660.6						15660.6
167.2	15670				15670					15670					15670						15670						15670
167.3	15679.4				15679.4					15679.4					15679.4						15679.4						15679.4
167.4	15688.7				15688.7					15688.7					15688.7						15688.7						15688.7
167.5	15698.1				15698.1					15698.1					15698.1						15698.1						15698.1
167.6	15707.5				15707.5					15707.5					15707.5						15707.5						15707.5
167.7	15716.8				15716.8					15716.8					15716.8						15716.8						15716.8
167.8	15726.2				15726.2					15726.2					15726.2						15726.2						15726.2
167.9	15735.6				15735.6					15735.6					15735.6						15735.6						15735.6
168	15745				15745					15745					15745						15745						15745
168.1	15754.3				15754.3					15754.3					15754.3						15754.3						15754.3
168.2	15763.7				15763.7					15763.7					15763.7						15763.7						15763.7
168.3	15773.1				15773.1					15773.1					15773.1						15773.1						15773.1
168.4	15782.4				15782.4					15782.4					15782.4						15782.4						15782.4
168.5	15791.8				15791.8					15791.8					15791.8						15791.8						15791.8
168.6	15801.2				15801.2					15801.2					15801.2						15801.2						15801.2
168.7	15810.6				15810.6					15810.6					15810.6						15810.6						15810.6
168.8	15819.9				15819.9					15819.9					15819.9						15819.9						15819.9
168.9	15829.3				15829.3					15829.3					15829.3						15829.3						15829.3
169	15838.7				15838.7					15838.7					15838.7						15838.7						15838.7
169.1	15848.1				15848.1					15848.1					15848.1						15848.1						15848.1
169.2	15857.4				15857.4					15857.4					15857.4						15857.4						15857.4
169.3	15866.8				15866.8					15866.8					15866.8						15866.8						15866.8
169.4	15876.2				15876.2					15876.2					15876.2						15876.2						15876.2
169.5	15885.5				15885.5					15885.5					15885.5						15885.5						15885.5
169.6	15894.9				15894.9					15894.9					15894.9						15894.9						15894.9
169.7	15904.3				15904.3					15904.3					15904.3						15904.3						15904.3
169.8	15913.7				15913.7					15913.7					15913.7						15913.7						15913.7
169.9	15923				15923					15923					15923						15923						15923
170	15932.4				15932.4					15932.4					15932.4						15932.4						15932.4
170.1	15941.8				15941.8					15941.8					15941.8						15941.8						15941.8
170.2	15951.1				15951.1					15951.1					15951.1						15951.1						15951.1
170.3	15960.5				15960.5					15960.5					15960.5						15960.5						15960.5
170.4	15969.9				15969.9					15969.9					15969.9						15969.9						15969.9
170.5	15979.3				15979.3					15979.3					15979.3						15979.3						15979.3
170.6	15988.6				15988.6					15988.6					15988.6						15988.6						15988.6
170.7	15998				15998					15998					15998						15998						15998
170.8	16007.4				16007.4					16007.4					16007.4						16007.4						16007.4
170.9	16016.7				16016.7					16016.7					16016.7						16016.7						16016.7
171	16026.1				16026.1					16026.1					16026.1						16026.1						16026.1
171.1	16035.5				16035.5					16035.5					16035.5						16035.5						16035.5
171.2	16044.9				16044.9					16044.9					16044.9						16044.9						16044.9
171.3	16054.2				16054.2					16054.2					16054.2						16054.2						16054.2
171.4	16063.6				16063.6					16063.6					16063.6						16063.6						16063.6
171.5	16073				16073					16073					16073						16073						16073
171.6	16082.4				16082.4					16082.4					16082.4						16082.4						16082.4
171.7	16091.7				16091.7					16091.7					16091.7						16091.7						16091.7
171.8	16101.1				16101.1					16101.1					16101.1						16101.1						16101.1
171.9	16110.5				16110.5					16110.5					16110.5						16110.5						16110.5
172	16119.8				16119.8					16119.8					16119.8						16119.8						16119.8
172.1	16129.2				16129.2					16129.2					16129.2						16129.2						16129.2
172.2	16138.6				16138.6					16138.6					16138.6						16138.6						16138.6
172.3	16148				16148					16148					16148						16148						16148
172.4	16157.3				16157.3					16157.3					16157.3						16157.3						16157.3
172.5	16166.7				16166.7					16166.7					16166.7						16166.7						16166.7
172.6	16176.1				16176.1					16176.1					16176.1						16176.1						16176.1
172.7	16185.4				16185.4					16185.4					16185.4						16185.4						16185.4
172.8	16194.8				16194.8					16194.8					16194.8						16194.8						16194.8
172.9	16204.2				16204.2					16204.2					16204.2						16204.2						16204.2
173	16213.6				16213.6					16213.6					16213.6						16213.6						16213.6
173.1	16222.9				16222.9					16222.9					16222.9						16222.9						16222.9
173.2	16232.3				16232.3					16232.3					16232.3						16232.3						16232.3
173.3	16241.7				16241.7					16241.7					16241.7						16241.7						16241.7
173.4	16251				16251					16251					16251						16251						16251
173.5	16260.4				16260.4					16260.4					16260.4						16260.4						16260.4
173.6	16269.8				16269.8					16269.8					16269.8						16269.8						16269.8
173.7	16279.2				16279.2					16279.2					16279.2						16279.2						16279.2
173.8	16288.5				16288.5					16288.5					16288.5						16288.5						16288.5
173.9	16297.9				16297.9					16297.9					16297.9						16297.9						16297.9
174	16307.3				16307.3					16307.3					16307.3						16307.3						16307.3
174.1	16316.7				16316.7					16316.7					16316.7						16316.7						16316.7
174.2	16326				16326					16326					16326						16326						16326
174.3	16335.4				16335.4					16335.4					16335.4						16335.4						16335.4
174.4	16344.8				16344.8					16344.8					16344.8						16344.8						16344.8
174.5	16354.1				16354.1					16354.1					16354.1						16354.1						16354.1
174.6	16363.5				16363.5					16363.5					16363.5						16363.5						16363.5
174.7	16372.9				16372.9					16372.9					16372.9						16372.9						16372.9
174.8	16382.3				16382.3					16382.3					16382.3						16382.3						16382.3
174.9	16391.6				16391.6					16391.6					16391.6						16391.6						16391.6
175	16401				16401					16401					16401						16401						16401
175.1	16410.4				16410.4					16410.4					16410.4						16410.4						16410.4
175.2	16419.7				16419.7					16419.7					16419.7						16419.7						16419.7
175.3	16429.1				16429.1					16429.1					16429.1						16429.1						16429.1
175.4	16438.5				16438.5					16438.5					16438.5						16438.5						16438.5
175.5	16447.9				16447.9					16447.9					16447.9						16447.9						16447.9
175.6	16457.2				16457.2					16457.2					16457.2						16457.2						16457.2
175.7	16466.6				16466.6					16466.6					16466.6						16466.6						16466.6
175.8	16476				16476					16476					16476						16476						16476
175.9	16485.3				16485.3					16485.3					16485.3						16485.3						16485.3
176	16494.7				16494.7					16494.7					16494.7						16494.7						16494.7
176.1	16504.1				16504.1					16504.1					16504.1						16504.1						16504.1
176.2	16513.5				16513.5					16513.5					16513.5						16513.5						16513.5
176.3	16522.8				16522.8					16522.8					16522.8						16522.8						16522.8
176.4	16532.2				16532.2					16532.2					16532.2						16532.2						16532.2
176.5	16541.6				16541.6					16541.6					16541.6						16541.6						16541.6
176.6	16551				16551					16551					16551						16551						16551
176.7	16560.3				16560.3					16560.3					16560.3						16560.3						16560.3
176.8	16569.7				16569.7					16569.7					16569.7						16569.7						16569.7
176.9	16579.1				16579.1					16579.1					16579.1						16579.1						16579.1
177	16588.4				16588.4					16588.4					16588.4						16588.4						16588.4
177.1	16597.8				16597.8					16597.8					16597.8						16597.8						16597.8
177.2	16607.2				16607.2					16607.2					16607.2						16607.2						16607.2
177.3	16616.6				16616.6					16616.6					16616.6						16616.6						16616.6
177.4	16625.9				16625.9					16625.9					16625.9						16625.9						16625.9
177.5	16635.3				16635.3					16635.3					16635.3						16635.3						16635.3
177.6	16644.7				16644.7					16644.7					16644.7						16644.7						16644.7
177.7	16654				16654					16654					16654						16654						16654
177.8	16663.4				16663.4					16663.4					16663.4						16663.4						16663.4
177.9	16672.8				16672.8					16672.8					16672.8						16672.8						16672.8
178	16682.2				16682.2					16682.2					16682.2						16682.2						16682.2
178.1	16691.5				16691.5					16691.5					16691.5						16691.5						16691.5
178.2	16700.9				16700.9					16700.9					16700.9						16700.9						16700.9
178.3	16710.3				16710.3					16710.3					16710.3						16710.3						16710.3
178.4	16719.6				16719.6					16719.6					16719.6						16719.6						16719.6
178.5	16729				16729					16729					16729						16729						16729
178.6	16738.4				16738.4					16738.4					16738.4						16738.4						16738.4
178.7	16747.8				16747.8					16747.8					16747.8						16747.8						16747.8
178.8	16757.1				16757.1					16757.1					16757.1						16757.1						16757.1
178.9	16766.5				16766.5					16766.5					16766.5						16766.5						16766.5
179	16775.9				16775.9					16775.9					16775.9						16775.9						16775.9
179.1	16785.3				16785.3					16785.3					16785.3						16785.3						16785.3
179.2	16794.6				16794.6					16794.6					16794.6						16794.6						16794.6
179.3	16804				16804					16804					16804						16804						16804
179.4	16813.4				16813.4					16813.4					16813.4						16813.4						16813.4
179.5	16822.7				16822.7					16822.7					16822.7						16822.7						16822.7
179.6	16832.1				16832.1					16832.1					16832.1						16832.1						16832.1
179.7	16841.5				16841.5					16841.5					16841.5						16841.5						16841.5
179.8	16850.9				16850.9					16850.9					16850.9						16850.9						16850.9
179.9	16860.2				16860.2					16860.2					16860.2						16860.2						16860.2
180	16869.6				16869.6					16869.6					16869.6						16869.6						16869.6
180.1	16879				16879					16879					16879						16879						16879
180.2	16888.3				16888.3					16888.3					16888.3						16888.3						16888.3
180.3	16897.7				16897.7					16897.7					16897.7						16897.7						16897.7
180.4	16907.1				16907.1					16907.1					16907.1						16907.1						16907.1
180.5	16916.5				16916.5					16916.5					16916.5						16916.5						16916.5
180.6	16925.8				16925.8					16925.8					16925.8						16925.8						16925.8
180.7	16935.2				16935.2					16935.2					16935.2						16935.2						16935.2
180.8	16944.6				16944.6					16944.6					16944.6						16944.6						16944.6
180.9	16953.9				16953.9					16953.9					16953.9						16953.9						16953.9
181	16963.3				16963.3					16963.3					16963.3						16963.3						16963.3
181.1	16972.7				16972.7					16972.7					16972.7						16972.7						16972.7
181.2	16982.1				16982.1					16982.1					16982.1						16982.1						16982.1
181.3	16991.4				16991.4					16991.4					16991.4						16991.4						16991.4
181.4	17000.8				17000.8					17000.8					17000.8						17000.8						17000.8
181.5	17010.2				17010.2					17010.2					17010.2						17010.2						17010.2
181.6	17019.6				17019.6					17019.6					17019.6						17019.6						17019.6
181.7	17028.9				17028.9					17028.9					17028.9						17028.9						17028.9
181.8	17038.3				17038.3					17038.3					17038.3						17038.3						17038.3
181.9	17047.7				17047.7					17047.7					17047.7						17047.7						17047.7
182	17057				17057					17057					17057						17057						17057
182.1	17066.4				17066.4					17066.4					17066.4						17066.4						17066.4
182.2	17075.8				17075.8					17075.8					17075.8						17075.8						17075.8
182.3	17085.2				17085.2					17085.2					17085.2						17085.2						17085.2
182.4	17094.5				17094.5					17094.5					17094.5						17094.5						17094.5
182.5	17103.9				17103.9					17103.9					17103.9						17103.9						17103.9
182.6	17113.3				17113.3					17113.3					17113.3						17113.3						17113.3
182.7	17122.6				17122.6					17122.6					17122.6						17122.6						17122.6
182.8	17132				17132					17132					17132						17132						17132
182.9	17141.4				17141.4					17141.4					17141.4						17141.4						17141.4
183	17150.8				17150.8					17150.8					17150.8						17150.8						17150.8
183.1	17160.1				17160.1					17160.1					17160.1						17160.1						17160.1
183.2	17169.5				17169.5					17169.5					17169.5						17169.5						17169.5
183.3	17178.9				17178.9					17178.9					17178.9						17178.9						17178.9
183.4	17188.2				17188.2					17188.2					17188.2						17188.2						17188.2
183.5	17197.6				17197.6					17197.6					17197.6						17197.6						17197.6
183.6	17207				17207					17207					17207						17207						17207
183.7	17216.4				17216.4					17216.4					17216.4						17216.4						17216.4
183.8	17225.7				17225.7					17225.7					17225.7						17225.7						17225.7
183.9	17235.1				17235.1					17235.1					17235.1						17235.1						17235.1
184	17244.5				17244.5					17244.5					17244.5						17244.5						17244.5
184.1	17253.9				17253.9					17253.9					17253.9						17253.9						17253.9
184.2	17263.2				17263.2					17263.2					17263.2						17263.2						17263.2
184.3	17272.6				17272.6					17272.6					17272.6						17272.6						17272.6
184.4	17282				17282					17282					17282						17282						17282
184.5	17291.3				17291.3					17291.3					17291.3						17291.3						17291.3
184.6	17300.7				17300.7					17300.7					17300.7						17300.7						17300.7
184.7	17310.1				17310.1					17310.1					17310.1						17310.1						17310.1
184.8	17319.5				17319.5					17319.5					17319.5						17319.5						17319.5
184.9	17328.8				17328.8					17328.8					17328.8						17328.8						17328.8
185	17338.2				17338.2					17338.2					17338.2						17338.2						17338.2
185.1	17347.6				17347.6					17347.6					17347.6						17347.6						17347.6
185.2	17356.9				17356.9					17356.9					17356.9						17356.9						17356.9
185.3	17366.3				17366.3					17366.3					17366.3						17366.3						17366.3
185.4	17375.7				17375.7					17375.7					17375.7						17375.7						17375.7
185.5	17385.1				17385.1					17385.1					17385.1						17385.1						17385.1
185.6	17394.4				17394.4					17394.4					17394.4						17394.4						17394.4
185.7	17403.8				17403.8					17403.8					17403.8						17403.8						17403.8
185.8	17413.2				17413.2					17413.2					17413.2						17413.2						17413.2
185.9	17422.5				17422.5					17422.5					17422.5						17422.5						17422.5
186	17431.9				17431.9					17431.9					17431.9						17431.9						17431.9
186.1	17441.3				17441.3					17441.3					17441.3						17441.3						17441.3
186.2	17450.7				17450.7					17450.7					17450.7						17450.7						17450.7
186.3	17460				17460					17460					17460						17460						17460
186.4	17469.4				17469.4					17469.4					17469.4						17469.4						17469.4
186.5	17478.8				17478.8					17478.8					17478.8						17478.8						17478.8
186.6	17488.2				17488.2					17488.2					17488.2						17488.2						17488.2
186.7	17497.5				17497.5					17497.5					17497.5						17497.5						17497.5
186.8	17506.9				17506.9					17506.9					17506.9						17506.9						17506.9
186.9	17516.3				17516.3					17516.3					17516.3						17516.3						17516.3
187	17525.6				17525.6					17525.6					17525.6						17525.6						17525.6
187.1	17535				17535					17535					17535						17535						17535
187.2	17544.4				17544.4					17544.4					17544.4						17544.4						17544.4
187.3	17553.8				17553.8					17553.8					17553.8						17553.8						17553.8
187.4	17563.1				17563.1					17563.1					17563.1						17563.1						17563.1
187.5	17572.5				17572.5					17572.5					17572.5						17572.5						17572.5
187.6	17581.9				17581.9					17581.9					17581.9						17581.9						17581.9
187.7	17591.2				17591.2					17591.2					17591.2						17591.2						17591.2
187.8	17600.6				17600.6					17600.6					17600.6						17600.6						17600.6
187.9	17610				17610					17610					17610						17610						17610
188	17619.4				17619.4					17619.4					17619.4						17619.4						17619.4
188.1	17628.7				17628.7					17628.7					17628.7						17628.7						17628.7
188.2	17638.1				17638.1					17638.1					17638.1						17638.1						17638.1
188.3	17647.5				17647.5					17647.5					17647.5						17647.5						17647.5
188.4	17656.8				17656.8					17656.8					17656.8						17656.8						17656.8
188.5	17666.2				17666.2					17666.2					17666.2						17666.2						17666.2
188.6	17675.6				17675.6					17675.6					17675.6						17675.6						17675.6
188.7	17685				17685					17685					17685						17685						17685
188.8	17694.3				17694.3					17694.3					17694.3						17694.3						17694.3
188.9	17703.7				17703.7					17703.7					17703.7						17703.7						17703.7
189	17713.1				17713.1					17713.1					17713.1						17713.1						17713.1
189.1	17722.5				17722.5					17722.5					17722.5						17722.5						17722.5
189.2	17731.8				17731.8					17731.8					17731.8						17731.8						17731.8
189.3	17741.2				17741.2					17741.2					17741.2						17741.2						17741.2
189.4	17750.6				17750.6					17750.6					17750.6						17750.6						17750.6
189.5	17759.9				17759.9					17759.9					17759.9						17759.9						17759.9
189.6	17769.3				17769.3					17769.3					17769.3						17769.3						17769.3
189.7	17778.7				17778.7					17778.7					17778.7						17778.7						17778.7
189.8	17788.1				17788.1					17788.1					17788.1						17788.1						17788.1
189.9	17797.4				17797.4					17797.4					17797.4						17797.4						17797.4
190	17806.8				17806.8					17806.8					17806.8						17806.8						17806.8
190.1	17816.2				17816.2					17816.2					17816.2						17816.2						17816.2
190.2	17825.5				17825.5					17825.5					17825.5						17825.5						17825.5
190.3	17834.9				17834.9					17834.9					17834.9						17834.9						17834.9
190.4	17844.3				17844.3					17844.3					17844.3						17844.3						17844.3
190.5	17853.7				17853.7					17853.7					17853.7						17853.7						17853.7
190.6	17863				17863					17863					17863						17863						17863
190.7	17872.4				17872.4					17872.4					17872.4						17872.4						17872.4
190.8	17881.8				17881.8					17881.8					17881.8						17881.8						17881.8
190.9	17891.1				17891.1					17891.1					17891.1						17891.1						17891.1
191	17900.5				17900.5					17900.5					17900.5						17900.5						17900.5
191.1	17909.9				17909.9					17909.9					17909.9						17909.9						17909.9
191.2	17919.3				17919.3					17919.3					17919.3						17919.3						17919.3
191.3	17928.6				17928.6					17928.6					17928.6						17928.6						17928.6
191.4	17938				17938					17938					17938						17938						17938
191.5	17947.4				17947.4					17947.4					17947.4						17947.4						17947.4
191.6	17956.8				17956.8					17956.8					17956.8						17956.8						17956.8
191.7	17966.1				17966.1					17966.1					17966.1						17966.1						17966.1
191.8	17975.5				17975.5					17975.5					17975.5						17975.5						17975.5
191.9	17984.9				17984.9					17984.9					17984.9						17984.9						17984.9
192	17994.2				17994.2					17994.2					17994.2						17994.2						17994.2
192.1	18003.6				18003.6					18003.6					18003.6						18003.6						18003.6
192.2	18013				18013					18013					18013						18013						18013
192.3	18022.4				18022.4					18022.4					18022.4						18022.4						18022.4
192.4	18031.7				18031.7					18031.7					18031.7						18031.7						18031.7
192.5	18041.1				18041.1					18041.1					18041.1						18041.1						18041.1
192.6	18050.5				18050.5					18050.5					18050.5						18050.5						18050.5
192.7	18059.8				18059.8					18059.8					18059.8						18059.8						18059.8
192.8	18069.2				18069.2					18069.2					18069.2						18069.2						18069.2
192.9	18078.6				18078.6					18078.6					18078.6						18078.6						18078.6
193	18088				18088					18088					18088						18088						18088
193.1	18097.3				18097.3					18097.3					18097.3						18097.3						18097.3
193.2	18106.7				18106.7					18106.7					18106.7						18106.7						18106.7
193.3	18116.1				18116.1					18116.1					18116.1						18116.1						18116.1
193.4	18125.4				18125.4					18125.4					18125.4						18125.4						18125.4
193.5	18134.8				18134.8					18134.8					18134.8						18134.8						18134.8
193.6	18144.2				18144.2					18144.2					18144.2						18144.2						18144.2
193.7	18153.6				18153.6					18153.6					18153.6						18153.6						18153.6
193.8	18162.9				18162.9					18162.9					18162.9						18162.9						18162.9
193.9	18172.3				18172.3					18172.3					18172.3						18172.3						18172.3
194	18181.7				18181.7					18181.7					18181.7						18181.7						18181.7
194.1	18191.1				18191.1					18191.1					18191.1						18191.1						18191.1
194.2	18200.4				18200.4					18200.4					18200.4						18200.4						18200.4
194.3	18209.8				18209.8					18209.8					18209.8						18209.8						18209.8
194.4	18219.2				18219.2					18219.2					18219.2						18219.2						18219.2
194.5	18228.5				18228.5					18228.5					18228.5						18228.5						18228.5
194.6	18237.9				18237.9					18237.9					18237.9						18237.9						18237.9
194.7	18247.3				18247.3					18247.3					18247.3						18247.3						18247.3
194.8	18256.7				18256.7					18256.7					18256.7						18256.7						18256.7
194.9	18266				18266					18266					18266						18266						18266
195	18275.4				18275.4					18275.4					18275.4						18275.4						18275.4
195.1	18284.8				18284.8					18284.8					18284.8						18284.8						18284.8
195.2	18294.1				18294.1					18294.1					18294.1						18294.1						18294.1
195.3	18303.5				18303.5					18303.5					18303.5						18303.5						18303.5
195.4	18312.9				18312.9					18312.9					18312.9						18312.9						18312.9
195.5	18322.3				18322.3					18322.3					18322.3						18322.3						18322.3
195.6	18331.6				18331.6					18331.6					18331.6						18331.6						18331.6
195.7	18341				18341					18341					18341						18341						18341
195.8	18350.4				18350.4					18350.4					18350.4						18350.4						18350.4
195.9	18359.7				18359.7					18359.7					18359.7						18359.7						18359.7
196	18369.1				18369.1					18369.1					18369.1						18369.1						18369.1
196.1	18378.5				18378.5					18378.5					18378.5						18378.5						18378.5
196.2	18387.9				18387.9					18387.9					18387.9						18387.9						18387.9
196.3	18397.2				18397.2					18397.2					18397.2						18397.2						18397.2
196.4	18406.6				18406.6					18406.6					18406.6						18406.6						18406.6
196.5	18416				18416					18416					18416						18416						18416
196.6	18425.4				18425.4					18425.4					18425.4						18425.4						18425.4
196.7	18434.7				18434.7					18434.7					18434.7						18434.7						18434.7
196.8	18444.1				18444.1					18444.1					18444.1						18444.1						18444.1
196.9	18453.5				18453.5					18453.5					18453.5						18453.5						18453.5
197	18462.8				18462.8					18462.8					18462.8						18462.8						18462.8
197.1	18472.2				18472.2					18472.2					18472.2						18472.2						18472.2
197.2	18481.6				18481.6					18481.6					18481.6						18481.6						18481.6
197.3	18491				18491					18491					18491						18491						18491
197.4	18500.3				18500.3					18500.3					18500.3						18500.3						18500.3
197.5	18509.7				18509.7					18509.7					18509.7						18509.7						18509.7
197.6	18519.1				18519.1					18519.1					18519.1						18519.1						18519.1
197.7	18528.4				18528.4					18528.4					18528.4						18528.4						18528.4
197.8	18537.8				18537.8					18537.8					18537.8						18537.8						18537.8
197.9	18547.2				18547.2					18547.2					18547.2						18547.2						18547.2
198	18556.6				18556.6					18556.6					18556.6						18556.6						18556.6
198.1	18565.9				18565.9					18565.9					18565.9						18565.9						18565.9
198.2	18575.3				18575.3					18575.3					18575.3						18575.3						18575.3
198.3	18584.7				18584.7					18584.7					18584.7						18584.7						18584.7
198.4	18594				18594					18594					18594						18594						18594
198.5	18603.4				18603.4					18603.4					18603.4						18603.4						18603.4
198.6	18612.8				18612.8					18612.8					18612.8						18612.8						18612.8
198.7	18622.2				18622.2					18622.2					18622.2						18622.2						18622.2
198.8	18631.5				18631.5					18631.5					18631.5						18631.5						18631.5
198.9	18640.9				18640.9					18640.9					18640.9						18640.9						18640.9
199	18650.3				18650.3					18650.3					18650.3						18650.3						18650.3
199.1	18659.7				18659.7					18659.7					18659.7						18659.7						18659.7
199.2	18669				18669					18669					18669						18669						18669
199.3	18678.4				18678.4					18678.4					18678.4						18678.4						18678.4
199.4	18687.8				18687.8					18687.8					18687.8						18687.8						18687.8
199.5	18697.1				18697.1					18697.1					18697.1						18697.1						18697.1
199.6	18706.5				18706.5					18706.5					18706.5						18706.5						18706.5
[truncated: 8,004 more rows]

## Sheet: Synchrotron High Quality Imaging
DNA Quantitation, Fragment Length and C → T Substitution Frequencies after Synchrotron High Quality Imaging X-ray Exposure at 720 Gy
DNA Quantitation (Figure 5 a.):
	scan	no scan
Sample 20	84720000	1.54699e+08
Sample 21	261200000	1.47475e+08
Sample 22	1.13147e+08	2.50261e+07
Fragment Length (Figure 5 b, for the raw data used in the boxplots, check Supplementary Data 5):
	Mean	Median	Lambda
Sample 20 scan total	55.5409	48	27.7
Sample 20 no scan total	58.1643	50	31.4
Sample 21 scan total	70.3403	60	37
Sample 21 no scan total	72.273	65	33.3
Sample 22 scan total	58.399	51	27.4
Sample 22 no scan total	72.1919	64	34.4
Fragment Length (Figure 5 c, for the raw data used in the boxplots, check Supplementary Data 5):
	Mean	Median	Lambda
Sample 20 scan endogenous	75.1511	68	32.8
Sample 20 no scan endogenous	71.3886	65	33.2
Sample 22 scan endogenous	80.59	72	38.5
Sample 22 no scan endogenous	84.2017	76	39.4
C → T Substitution Frequencies for the 1st Position from 5' End (Figure 5 d):
	scan	no scan	normalized
Sample 20	0.238004	0.28	0.850014
Sample 22	0.342646	0.351812	0.973947
									,
